# Supplementary material for: Isolation, Characterization and Genomic Analysis of a Novel Jumbo Phage, AerS_266, That Infects Aeromonas salmonicida
Source: Microorganisms. 2023 Oct 28;11(11):2649. doi: 10.3390/microorganisms11112649 (PMC10673249; doi:10.3390/microorganisms11112649)
Supplement: Supplementary file 1 [file microorganisms-11-02649-s001.zip]

Archive with 5 entries (5 files):
- Data S1.pdf
- Data S2.gbk
- Figure S1.pdf
- Figure S2.pdf
- Table S1.pdf
