# Supplementary material for: Isolation, Characterization and Genomic Analysis of a Novel Jumbo Phage, AerS_266, That Infects Aeromonas salmonicida
Source: Microorganisms. 2023 Oct 28;11(11):2649. doi: 10.3390/microorganisms11112649 (PMC10673249; doi:10.3390/microorganisms11112649)
Supplement: Supplementary file 1 [file microorganisms-11-02649-s001.zip › Data S2.gbk]

LOCUS       NODE_1_length_243801_cov_102.051868       243674 bp    DNA     linear   UNK 
DEFINITION  Unknown Aeromonas 266 new start
ACCESSION   NODE_1_length_243801_cov_102.051868
KEYWORDS    .
SOURCE      Unknown Aeromonas 266 new start.
  ORGANISM  Unknown Aeromonas 266 new start
            Bacteria.
FEATURES             Location/Qualifiers
     source          1..243674
                     /mol_type="genomic DNA"
                     /db_xref="taxon:6666666"
                     /genome_md5=""
                     /project="vera_morozova_6666666"
                     /genome_id="6666666.1070250"
                     /organism="Unknown Aeromonas 266 new start"
     CDS             complement(45..1817)
                     /db_xref="SEED:fig|6666666.1070250.peg.1"
                     /translation="MGSNNPIGSTAMTDLFFNAGNLDKALNSTLTSWIDRFGVERPTF
                     DALSKLIVELKQNLLSDVLREHDGRFVLRDYRSFNDYRPATDGSDVTALLQQAIDETP
                     SGGTLSLIGGPFTFDKVTISKPIILTGDAALTHNGFRLKTSKFTSMLLGTQTSKNFSS
                     SSRAFQVIAYEDVADYEDIKILYNRFEGFFYSTDFRGKGYYSTDDDPTNRVVKNTLLL
                     GCTSIAPVGKNAGHFQHTGITNAKCIGCTTHNGQNATSYNFINGNGFIIVQGCYDENN
                     SYGSLEIENNKVSYAAVDACAFGKQLWIDDTANVSVSDCVVKDRILITAEHNDTDNIN
                     ISGGVADRISITKFGELAIGSKHKSININGITLTGGGAGAHDIFMDETAERVVVQNVS
                     LNGESGSAIAAVRHATANHLFRNNQSRVNRQIVISGSGGKVIEYGNDNTTLNGASDSR
                     HLGNLLRVDPNYLDLPGKYVYSSKYSGSIAAGDNGVISLAIPDAGTQSFRGVSLWIMI
                     RDPNSNNTSCFKVTGMYRVVGNTVALDFSGKYGTYGIDFNSITPSNAVSDKVSINVNL
                     NNSGTKTLQVTVVAEVSSRLGLDE"
                     /product="tail spike protein with pectin-lyase like hydrolase"
                     /transl_table=11
     CDS             complement(1925..3688)
                     /db_xref="SEED:fig|6666666.1070250.peg.2"
                     /translation="MSSIPPIGSNGMNELFLNAANLDKAMHSDANIWTDRFGVQRITY
                     SYMERNVTDLINNISGPLGSDKIGHGDVTVKRVLDVKKFIPYFAAVLDYGPVINAVIS
                     SLPYGSSIILEGERYRFSTTIKRRAGVHIEGVGQYATELYWENTDLATPAIMYEKVLL
                     KSRNDAIIGNNTGQYHTSIKKLTLLGANNKGIGLHRGEAWWDNLEELIIEGFDIAQQD
                     GIGTTDVTGCYWCHTKSVWYRKNRINLRITDFSNLNIWTSCRFSHATEWDIEFVEPTL
                     PLSLGMQGIRFTDCEFASPNSVSIGARIFDLNFHNPYFEQPGIAVIDSSTHTKGNVSF
                     TGTPKFFGGKSISNKVIAGYQGQCTNWTFENIKTNLGKTAETPGPLYLIDMGPKAFYF
                     DVKGHTHTGTEDWELTQVENFSRKKLQLYSVDGKSILYTKRISSEELISKVSRYPVLL
                     DVDTNLGGEKVIFGKKLDLLGMTKVPCLEIHNFATTYVYCYAHINIKISGVDTAGSFI
                     KNAHIQFDISSNSGTLGTIVEGFNNQTGTRIVVRYECIKSGNNLVLNLWAENTVTEFD
                     QVNAIFEITTLGRFVGKTKPS"
                     /product="tail spike protein with pectin-lyase like hydrolase"
                     /transl_table=11
     CDS             complement(3834..4466)
                     /db_xref="SEED:fig|6666666.1070250.peg.3"
                     /translation="MHHDMILAFDMDDTLCNTHNEVYKRTLHYCLNNFLLEESVWLTE
                     NPFVHFSDYTGDLKQIVLKEVIEKREYMNEAQPSELLRNLVGVLDGARVHFGNSIKIV
                     ICTHRGDNIEAWMSTYNYLKKHGLENKFDMIHSIDHEINKDKLGYLEKMYPSSRILLI
                     DDNPFGSKNEVRGFDSRVLMYNEVTSYKCHMNQAAYLNHIDLLSRICSYN"
                     /product="haloacid dehydrogenase (HAD) superfamily/putative phosphatase"
                     /transl_table=11
     CDS             4578..5522
                     /db_xref="SEED:fig|6666666.1070250.peg.4"
                     /translation="MNVNIDNLEHVFQTLNGFESLSSGDTTSPDSIYAKTVLKLNGVD
                     FKGREGSESFISSLKAGAKKVYEMIKNFIKAVRDFFFGSKGPKQTKTINDAIKNTQNN
                     SKEIISKKNNNSFDETEISALSAYKTEKERIQKLMNNEKIKLETYNSTTFLLKFSDSI
                     WTAGIAGTRLSEIPGISISDLKSTAARLEDINTAIGFISEKQSAKHNFYTNQERVSIF
                     DTIPPLVELQKLFNEMRTVASNALATVTKDLEHNNELANKQENSDSVELKYAAEKVRR
                     LCNKMVTASNKLTELIKHCDNKIIKINQVMEAVKELTS"
                     /product="hypothetical protein"
                     /transl_table=11
     CDS             complement(5739..7676)
                     /db_xref="SEED:fig|6666666.1070250.peg.5"
                     /translation="MSSQNPIGSSTMSDLLTNAGNLDRALHSNEDFWMDRFGTQRKTY
                     HLVEREVLNLKNDFSTKLGSELLGFQQEGEGSKVVPIELMFKEKVSVLQFPGVDPTGE
                     TDSTDGIQKAILAAGVWRSIYFPYGKYKISGRLFIPYSTSWVLETGTELDCNVGGMAV
                     AFDGGTTNIIGEYDLGNRINFVCFNGRAKIFLGGDKISTGYRGFFTPVHSKNIYVFGI
                     DFYNGRETHIFEFNSCENVLVDNCGFFGNFHLDLSTVYGYEAIQIDYSSQAGAPAGPP
                     WDGTPCNNILITNSRFDMCHGGVGSHAANPDRLKPHTKINFINLEINRTIYPIKCTNL
                     HDSIVLNNRTRGAFQRGLVIDSCKDLVAGINKILYDYDGSGAKVSNLNGGNSIVVNNY
                     VPNAYPSEDIILFNNMIDSMISNPDEGLFLSGGMYISKASRVYTENNIFRNVNKTALL
                     IGPDADYLELTKNKFYNCGIDGDRDVIRLEAGVDAKPNVYIGDNFINEIGLTFAAIRC
                     LSKGDNVRMDFNRFGPTVPPNRKYLSTILTETGYTINGIQNLTNQGDFTPNTLITLPC
                     SVFEFDSIIVGIGTVGNGQFMSHEGYPYSRATGFRVGDYITFPHIDGGVVRVDVIDEF
                     TLKIISVSSASAVRWIKGKKL"
                     /product="tail spike protein with endo-glycosidase actifity"
                     /transl_table=11
     CDS             complement(7729..9588)
                     /db_xref="SEED:fig|6666666.1070250.peg.6"
                     /translation="MSSTGNPIGSPDFRDAYLNATNLDFAMNSEEDTFTDRFGVERIT
                     YSRMERKVNDFEFSYAQGAGAGKIGFSSDLEHLPATVGFKLANAIDITDAPYNARANQ
                     TDISTVLKLALATGRPIYFPEPKNPANYYLVNGTILNLQNTIIHGPKTTKIVFAGVVT
                     GLPHVHARGKITHVFGLTLESTTRGVLIRAEPNDIDGIDEVKCLGTEFKGGFYAVRAG
                     TSITALTGYPTKRVIIDSCKSTASNEVNGGHFLCFSVDDVKYLHSDVTGGRNTSVFGA
                     ARCKTILIDGCSETGLAQTLTNVEAGAQIEDSENCNGRIINCNFEHDIWISSSSGVKV
                     SSCFARVLRVSTGSQYSTFEMKDITFIGNTAGRFVVEKYGSVNNPQRCNVDFFYNTLD
                     PASHSNMGNSYTTSYNIAGSVCKLLRFKGNKNISDALTYAMSISRNTEMRIEIDSMCE
                     FGSKPHILSNAGGRILSAVELKSAVPNQGNTPISDIQLGFSANFTPTATGNFVNIPFT
                     QVGKNLNGEWVDVGIVPIEDCIYSFSGIFTVNVPADGTRVAIRLFNETDNFVLQTFFD
                     TRVFSGINTLPIPYIAIKLLAGKVYRVQYVTGNAGCEIITSFSNTNISIKALI"
                     /product="tail spike protein with endo-glycosidase actifity"
                     /transl_table=11
     CDS             9677..10027
                     /db_xref="SEED:fig|6666666.1070250.peg.7"
                     /translation="MDQFQFKNPKLEFIVETGKFRLLEDYVTPECTVPKGFVTNGASS
                     GRVLQTFFPSYHKYFPAAIVHDYMYATGIVSKEEADKLFKYNIEVRLKMSAKYYVPMY
                     YAVKLFGKSHYKQK"
                     /product="hypothetical protein"
                     /transl_table=11
     CDS             complement(10081..10644)
                     /db_xref="SEED:fig|6666666.1070250.peg.8"
                     /translation="MGFYLTQYGSYKNFCEAKAIERVFKDLIECWKIYNADKKIPDED
                     VVKQINSGDCGMMAIAAYHVLKFGFGIELDICMIHNHCWLSHNNIDYDTVHPSGYPKE
                     GAEATWLQVHTNETIQPKTRVSFHLACGIWMPCDVFGAYFIKGVISKYNVQFPVELKH
                     ILDNEEKFDSPDWIERYKNQCIKLRQR"
                     /product="hypothetical protein"
                     /transl_table=11
     CDS             complement(10688..11251)
                     /db_xref="SEED:fig|6666666.1070250.peg.9"
                     /translation="MFKNVYDLLQVRPSVVKILKFMCENQTAVFETKTVLGDTVTSTV
                     SLNFSLIHSFGISKILVHLNTETFPNGTSISNKLIATIPVFNAVSVRENRLEPYVNNI
                     FIQILSKLSIEFLDKDDGHNDIVGYTFVYDKNGIKITVTDESGIIFEYEVKNGYKTVL
                     NVEELIRITKSMAMIMNPENHHTELTI"
                     /product="hypothetical protein"
                     /transl_table=11
     CDS             complement(11282..11593)
                     /db_xref="SEED:fig|6666666.1070250.peg.10"
                     /translation="MKTSVSLCIAFVISFNTMAAEDVQKRYQIATVEHVDGCVPDKGN
                     DVCMVILNKDGQLLPDVVDNKVKKGNNVYKECRMKLGKAECSHYWKSWIGEGYLQGGK
                     V"
                     /product="hypothetical protein"
                     /transl_table=11
     CDS             complement(11622..12188)
                     /db_xref="SEED:fig|6666666.1070250.peg.11"
                     /translation="METLYGIEIKENPIVKALVDTMNPELYTKIENVGEKKLAGIFNG
                     LEYRVTLTRVTGSFLMVGFIHSDNITISKARGEAAVLHAGIQGIGLKSVKQIFDWSNV
                     DNVRDDIEEYFLKDFKTQGYPISVIVNWCINNQCVTRGLVKALKMLDMEISDKSSETT
                     LVIKGKDKIGHFNFNATTTTDICNFFIK"
                     /product="hypothetical protein"
                     /transl_table=11
     CDS             complement(12191..12532)
                     /db_xref="SEED:fig|6666666.1070250.peg.12"
                     /translation="MKLEFITKIADLMTNPKSKHRVMPNQGEFRVGGSTEALGTFELC
                     VSFEGNEMSLTGYIDWQHITMTKKEDAYLAKFQRRMGGHVCEPITVGLTNKENFIAFM
                     QDWVERVKKGA"
                     /product="hypothetical protein"
                     /transl_table=11
     CDS             complement(12610..12930)
                     /db_xref="SEED:fig|6666666.1070250.peg.13"
                     /translation="MESVFEDLTPVGKARLINAVAVSAKSLWATTNKDFKRFNLSNGS
                     SALVKTEKTINGNMSLEVVISNPKCKAVETAQVIFEITAIGKKTLYEEKAELLAERVG
                     ELFL"
                     /product="hypothetical protein"
                     /transl_table=11
     CDS             complement(12932..13612)
                     /db_xref="SEED:fig|6666666.1070250.peg.14"
                     /translation="MAVAKVRKKNQNKKRDRISAIKYVVNSIVGKYYMIGDEFTLPSS
                     FNFSELYMKLKGEDLIIAKKLIVDFLFGEPRDWCLMVYHFFQYDDFVEAVPVECLITG
                     VTMSGGADSITELGIKTRDMLFESEEYSSLKSNYLSYGYYYSWINEDGLNFDKMDQEI
                     ILGLIKVSKDFSQLDRQKVLVNGFDIVDQVAKEKFSITAKDGMKTGYIEITEALKASL
                     LPANLEGN"
                     /product="hypothetical protein"
                     /transl_table=11
     CDS             complement(13735..14472)
                     /db_xref="SEED:fig|6666666.1070250.peg.15"
                     /translation="MTQPKTKEEMDDIVKARTDAFRSIRAKALRNSGTLYLSLSGEGK
                     VCFKSKDGIKQPFIQMRINPCPGTLYPDENDECCAKDQMFDFLRGLEITPLFDLPSNE
                     KYVIDEAQWEESLNELSKEMEVSERTYWFILISCENETVISGQIVLLANEHVINTTMI
                     NLDYDFVTTIQNLDAPSGKGHAVAFSSSYWKFIVTDSSGNDHLISNENTDLFIRTIIP
                     ERGATLLYNKEINRYAVIDGNDYLYGV"
                     /product="hypothetical protein"
                     /transl_table=11
     CDS             complement(14475..15680)
                     /db_xref="SEED:fig|6666666.1070250.peg.16"
                     /translation="MTVKKKSAASFESIEAQMEPFAEKTNLSEIQNQSVPSSRLEPED
                     TPTIFINDKQIELIEVKQSDVPNRRNRFSRDRGEVSNKGYFGAYNQDDFETTRKNNKW
                     FYALVNHVKIYISLGSKIKLKDIETSYGNAELELVENCNVLILNGGSIEGKNLYINNL
                     VNLYNVSCKIENSLDLSKVSIRSSTLEMSSGAIKSSSISNSSIRGDYVWIDEHECKET
                     SINVTNRVSITKCDFNKFTFGNWSKGGTSLVVDDVNIWDFSIHARASGVYTVRHRSHY
                     GIIQGIDSNEFMLISEDDYRSKNIGMYIKDRIVTMADLKNDDRFKTPFQPFQPIEPAF
                     TYQPNVPTIIPENDIQKFIFSLFNQAYAPKNFPSFNNQSIWSQYDHIKSQIESRLNLW
                     ELIASVTKG"
                     /product="hypothetical protein"
                     /transl_table=11
     CDS             complement(15829..16158)
                     /db_xref="SEED:fig|6666666.1070250.peg.17"
                     /translation="MEDKYNITQRVKSELAWILLVVFVLLLPGIIADVVIIAKEQSDL
                     TKRLVEIGKQEVIVYPNFLMDCRDEHGWTSRVTDPKTGERVIETFCIYDFSPPLHMEY
                     KSGRVKE"
                     /product="hypothetical protein"
                     /transl_table=11
     CDS             complement(16168..16527)
                     /db_xref="SEED:fig|6666666.1070250.peg.18"
                     /translation="MRYNHNTVKNAKKVLVIRLAYVINLMMSQGNSVKNIADDTTASY
                     HGLLAVKNGKANQVSFEHLLTICDRLGVDFTVTLERTNGIHNVSVAFPTYVEMEAMLQ
                     KKHGYKNTQLERSLSHH"
                     /product="HTH-type transcriptional regulator"
                     /transl_table=11
     CDS             complement(16627..17526)
                     /db_xref="SEED:fig|6666666.1070250.peg.19"
                     /translation="MVKHYVAFSGGLDSTYIVNKLLSEGKEVVVVHINVGAPAITAIP
                     EIYAKRNIINELHKLYPNQISDELNFHLPTTTSLCIFGTEIDENGSNEHAMIETLPQQ
                     LAVRNALIQVAGYFENAVIYVGWHKDDVDSTFDQDHYFHLADISKEVHCYNRKKSGIK
                     IELPVWDLDKKMMFESLPNEIKDKIIAGYSTSMLMGKDTVSFQLGGVKINEYKTMNQI
                     IIPDAVTFNNQLNLIDYFSIKTVLTNVFGKWLKTSNFFEPMSEGIKELSNRINRVKYP
                     FKQGYSGIRTMTMISKKYHLSDI"
                     /product="Queuosine biosynthesis protein queC"
                     /transl_table=11
     CDS             complement(17639..18628)
                     /db_xref="SEED:fig|6666666.1070250.peg.20"
                     /translation="MDIRNLNAVELKDYAATCKVDITVIEETFINNKEKYAGCESGSN
                     EEETLKRTVNYIKETYGTEVEPTISGMEGFVDTMKKGLKAVVEAIKGKPNKKALAAIK
                     THIGETDKAVELYKSNRWQADQTFINIGFSKFQTPGVFNELKTADEYKKVIKDILDKC
                     KNDYSGIIKNAERRLGTGLKIFNQFKNKQYNEEDVEKVKKLYPIKPAIMPVNKEAYLS
                     LIGNEYVHNSVPVLTKDQVKEIADLMKTVSLFVWGLATERENLVDIALDWSDIMDSDF
                     WMNVSDDVVKELALAAEWGDIDNKQLDPFTDPVEKIMLEILKFLENWILYSVK"
                     /product="hypothetical protein"
                     /transl_table=11
     CDS             complement(18715..19257)
                     /db_xref="SEED:fig|6666666.1070250.peg.21"
                     /db_xref="GO:0003676"
                     /db_xref="GO:0004523"
                     /translation="MAPWVASTDGSALKNADPEGGPGGYGIQLIYKDEPPVEWGVGYF
                     KTTNNRMEIMAVIKALEQFQEPVEIVIRTDSEYVINGITKWIYGWIKNNWETVNGEAV
                     KNRDLFQQLFKLVKFHKVTFVKVKGHSGDPGNEAADRLAGEAARSPTETDAGFIPTSQ
                     IPKSNATKPKWNWKNKFYKK"
                     /product="Ribonuclease HI (EC 3.1.26.4)"
                     /EC_number="3.1.26.4"
                     /transl_table=11
     CDS             complement(19295..20008)
                     /db_xref="SEED:fig|6666666.1070250.peg.22"
                     /translation="MQARLIDVLNYASPNNTMKNLHEMMVLLHETLNELKQIPNVEAG
                     IVIKEKTFIGRYHKTQRLFVFNTEDKGVTWCIPQDNYFKVTPKNNSKRNRPYIPFKQN
                     AKDNHLAPVDGNFSLMFTRMLNDVGPNKKINEFFDIKGGFYQPELVNHHFCYDVMMSA
                     IRAYDNNCTELTDTFPYMIGKSKAFLSYDIHRISDTGFDVRVTGAGMVFIMSWNGGAG
                     FPCNSNMSEFLLNGQVKRN"
                     /product="hypothetical protein"
                     /transl_table=11
     CDS             complement(20027..20401)
                     /db_xref="SEED:fig|6666666.1070250.peg.23"
                     /translation="MRNPKNNPFVPTNVSFWLRSNTYVNGKYEYSTKPGEWGYCQLVE
                     MPGSPFSTMIAQLAQDWDNRKYSEDMDPNPTEEIAIHAALAVNRLLKEKPELLDQISD
                     NSLDKMSQLLTKIEVTKDTVIH"
                     /product="hypothetical protein"
                     /transl_table=11
     CDS             complement(20411..20716)
                     /db_xref="SEED:fig|6666666.1070250.peg.24"
                     /translation="MRTFSKLIIGFDYMEMSQVIEFGKTLNKGVSDIVIETITPFSIT
                     ICVIRGPSLDKVKQIVQTHFFGLEPRSHGNCDGIEVIRFTASDGLEGVANHRAGNLF"
                     /product="hypothetical protein"
                     /transl_table=11
     CDS             complement(20768..22708)
                     /db_xref="SEED:fig|6666666.1070250.peg.25"
                     /db_xref="GO:0003911"
                     /translation="MSKTYLDFVELEKQIKYHDYLYTVVDKPIISDAEYDRLVHEYHE
                     LLESNPLFKPQHTPGFVEAPEGFKLIKIKEPLISIVKKKTVEDFNAWIKKNIDTTATE
                     EEKLDGLSVRLGYQYGILAHGHLRGSRSPYGIDVTHRLKLVKNIPTEIPELANVEYAH
                     IDGEVFCTYADLEKYCEKWDKDYSETEPRTTVAGMIKRLKDHETDTLVMYFKAFNADK
                     ATREKCKEYPILRKKFEEWGFDIPQQLDGTLLRDLLKATSKPNFGYPIDGIVVKDNDL
                     LNWNDTQMTGYYSYTACYKFPTISLVTKLRDVIWNLTTQGCLTGVLLYDPVEYDGTML
                     QRAKFDYPDEYIRAGIRIDSVIEVTKANEIIPKLVGIKELGKGKKITFPDKCPCCDSI
                     LIVETPSIRRCVNDSCIGKFLKQMSRLVDTQGLNIKGLGPKGLEALIDAGYLSAPHEL
                     FQISREDYLNLDVFDQNQVDNILEQLSQTSLLGLEHWLYASCIPNMGAVAALEFAQEQ
                     GKRYNDLSEMIVVLKSQTAMMELFGVDGIVMSKYVKDNESKLTSFFSHHNFYNPVKTI
                     PDLIPIAITGSWVISREELKRKLAEEGFGLVDKVTKSITQLIVSKDPSPAKIAKAEQY
                     GIRIIEINSNTSYQMLVKLLNK"
                     /product="DNA ligase (EC 6.5.1.2)"
                     /EC_number="6.5.1.2"
                     /transl_table=11
     CDS             complement(22714..22887)
                     /db_xref="SEED:fig|6666666.1070250.peg.26"
                     /translation="MNKNIPTYQVEEIVLNFDKFTIITIDEKGVSIPLSGHNHRQEKI
                     ERLVKQVCKIKEG"
                     /product="hypothetical protein"
                     /transl_table=11
     CDS             complement(22972..23235)
                     /db_xref="SEED:fig|6666666.1070250.peg.27"
                     /translation="MVSQLPCVFDQYRILHHVKSGVVGTPISVNIIIMEDPLTGRTGT
                     VSWAGSVQGFLHFAAESNTVIGFTPAYEDPVVLQSLVNIVNGL"
                     /product="hypothetical protein"
                     /transl_table=11
     CDS             complement(23299..24054)
                     /db_xref="SEED:fig|6666666.1070250.peg.28"
                     /translation="MKTFLILIALVMSTFTYAGSGISQYNDHAKQVMLERFSNVADHL
                     FEASHKTGINMAELTAIASLESKLQTKVKNPNSTATGVLQYTKRTWKYKRGKYAQELG
                     IDSNAQPINPRANLLIGSKDLSQTKEWLIENTHLTNETVRLGDVYISHFLGENGAVKL
                     INSYSHKPINQIVTIHKGNSRYYYKPNGQIRTAREFRLYMDELAKNELAVYEKVIMEY
                     QVKRFFEPVHNFIDNIRSVGQVVMLAKSTIPIT"
                     /product="hypothetical protein"
                     /transl_table=11
     CDS             complement(24277..26751)
                     /db_xref="SEED:fig|6666666.1070250.peg.29"
                     /translation="MIIGLILKNYIPLLLKGVSIVQLDTRDMFNIILGRNGHGKTSLL
                     REMSPLPPDNAHYGKGGYKEWKYKDDRGTYVLISETGKSSKHQFIFNGKNLNEGNTLS
                     VQKELVKIHFGITPNIKAILTGLDLRDLFTTMSSQRRKEFLMAINPNDTTFGNKTFNR
                     LKTAYNTIKGGLKTQHQRLAVEENRMNQLASMDVEELRKEISVMDDQLKNALVLHGAL
                     SQFNYSEINELKNEINSIISQLISMDSRIKCTKSQYIERREQCLIRLEKTITVNTRLG
                     AILTEITTQLQGFENGTENLEGYELRLKQVCDLVELYQQEKVQAIEFFNYNKIDDSLQ
                     PLFEKYGEEFINQLQQVSRAVDLEVTSVSYNNCKEKLIGKQNRYENLQKDIEGINHQL
                     KHFNNAENVNCPECKTDFKLGFEKFNLVEMKDKLNLLANQAQTLSGEIKVLSEYIESN
                     ESWYYSMDALMRYVKRQHDSLELVNVIKQFKVGKKDSNILIESIRKSLTIKTLTNQIV
                     QLENEQEQLTAQIKFLKNSDMDALFLRAEDTERELAITQRQIYQTKDEIKEIETCIGL
                     IDHDDFLRDHLAQLILEIKERVENNGKYVLKQKIEEVINDISPRKDQAISGLIRAQSL
                     CSVIESIKENIADLEKREKHLLLLMDGLSPVKGFIGHLMNDFLKSVISNVNAIINPIW
                     SDKLHVLNCQPKKGDDDTIDLDYEFPVITGYDNEVNSDIGDCSGGEREIINFAFRITF
                     LRYLGKHSGIPLLMDEVGVAFDELHRGRFGMWIEEQFRMDKLPQIFMISHYIKQFGLF
                     QNANIIALNTEGLNIGLTVNKQSIIK"
                     /product="DNA repair exonuclease SbcCD ATPase subunit"
                     /transl_table=11
     CDS             26778..27719
                     /db_xref="SEED:fig|6666666.1070250.peg.30"
                     /translation="MNVLECYGVGTVMQDKDNDSDEVFVHCPGIFSGADGEALATVEE
                     KKTDIKTPTGDATSSFGLSSNGIPCKWMAFNTNRITPPNVRKGSKVVVYKFSGSNQYR
                     WMYFGMDGTMRLETVVYAWSSSPNVNENSPLTPDNYYILMISTHTGKIQLLTGQGNGE
                     KASYALTLDTANAIFSLTDSEENLMALNTMEHTWSFSNQEKSVIAIDKKKILISCEEQ
                     LAIKAKENITIHTKTLDVEVGQTFNLNVGQATNMTSPKFNFNGDLIHTGNTTQDGEYS
                     ATGKISSDTDCVSAGKSGKGHRHTDVQGGNGISGPVQ"
                     /product="Baseplate assembly protein"
                     /transl_table=11
     CDS             complement(27770..31699)
                     /db_xref="SEED:fig|6666666.1070250.peg.31"
                     /translation="MKIDKDKPLVPVERTNPIGVVLDAFIRVDRKIQEKSSGSSDNDR
                     IILDIIVNNTWPREDGITDPEVPIPAPGEVVEITQEEIIEEVRNVVATKIDEMGALVD
                     EHLLQHTNKVGPVHGETKTTVGLGKKDNWGMATVQQHREGDANDLYCHPAGLSAIIDE
                     RVKVDPRSYIPARSLPIASGGNLGEVPQWHFDFYKGELVQSPSDPKAFIGETAWCFAT
                     QTGMHIFPNINQSPELGRYTATPTGSAPEVQTSRGGTKVRAYAKRIDTRRSRPAQLRG
                     WRIPGSLGTVMKTSENLFGVSAFSYMEGNKVCLRSFNKNILPFDVMETTGSSVPFDGI
                     FESAEDYLYQFSLKLIKGSYPGESTSSPHLRLSLNGMKLNPWAIDLQEGPPNRLAEFI
                     TKDPVKYETNEITVPVGSKLQAVDYTGNGQIDLVIPFKNLFNLPAEETELFFQSLDVR
                     RLKRLTFGWEMKLRHRGAIRLYFGWFNKDKTAYWHGYLDSRLEFTFNDTTKQMSVNVI
                     TDSVFEQAKQTLNDNWDLIESGLFKSYTPHVKEQPEHPLCQDGVFDPAGGHLKTYTFY
                     NRQYIGSYDHSITSGLAFINNGNKPFPKPTKYNYVAQSNIEQDCMYGDHLRHIPVKVA
                     VGTATEQERAILDITMNNRWPRYDGLTDDPVPVPDPGAATKLKITYLTYSRDYRNRYR
                     WGLVTVDAGTNYLQGNPYGSYLGPKTENVNWITGGMEDVPSFLIENDDLSSTININNM
                     VFNNGNGFTSYLNYELDPNNLENPITFSNPISIHEDILNWIAKNAGSWFKQHKVFFFF
                     KSTLFWMNQCVGSADYPSNEKDCYYGIIKNCYVHTDGSGRKTIKPQGTVANSITVNTM
                     NVNKKSTLQINHGAILGYDSFKSQDVYIMKMTDALNQVKYDVMLNVAPFNNFYVELQI
                     THNPITGTFTFGPKLDSVDPVFPYDPVLGYQIDYDKEICYGTKLPHRLHINYQSPVML
                     SKGMWAFRKTPNNYGVFTREYGFLTLTGGLMGTTEGFTLYPVGGVIMVNGKNTLVKKP
                     VKARIEEFFGYDELFVTQIGDDLIAYGRYNNPTGYEIEPHLGSVPAGFINGTEFSYQD
                     QSGWRNSLLPVIARKRMNVTSDGSSFPVFLGKPGSGLPVNRFFKQTVATRLLWDTAKG
                     RVIPITNRVGGTPYLLVNGTIYQLAGLNSFTIPGAHTGIVTVDIFGVSVLKWGLGLTE
                     LLTIGSRVTELDFSNSEGFKITATLSKNIANFNGVFRNSVAVSYPGLEFWDMGHVYTM
                     NDCFFGASNLNQDLSNWYMNRVATFFNWDTGTTSWVLPKPTFPTYTR"
                     /product="BspA family leucine-rich repeat surface protein"
                     /transl_table=11
     CDS             complement(31759..35625)
                     /db_xref="SEED:fig|6666666.1070250.peg.32"
                     /translation="MKDIEIIDIDYTGVNPLYKIEETHKVSEIPTPWIVPGEGPFYEE
                     GLIIYNGGTRLLKDQDFTFETQVPKLTKLLGKAVYLHIELKPHILNSAIELDVIYQKV
                     GNGVISRNKLLELLENALISGGEIDYETQIDGKPSTFYPSAHQMDVRRKEEVIGFGNM
                     LQLFTILKSRVEAQSEKISSLLDEMEKDSWEKLDYIYDLRWNALKNHARRSINPHNLK
                     PVDVNIENIQNFQTATTQQDGEGLRQDLYSTPAGLAKLISESEPDSEEYLFQNELPFS
                     YYGSGIYLPPSITGSFEGLGGDAENSCFVREGNGWLVGLMRHFDGKVKGLYYIYQQIM
                     LDRYNYTPPVLTYFPYNHPDLQAKGINPDYVLAGSGPDLIAICSLPPTMSNIMVSFSN
                     GTLDPNSHSFVEVDIAPLVAAGITAEAGLFGALTISKVGDWVYLVGSSSDITGVTVPP
                     AGAPNNYTIKIFKFPLSALSAPGKPKITPTQISLSYDTVDRVRKPSSPNIRIGEYVKN
                     ASGLVTSFLTGFSQPVNITQSHRRRTFIIVENPNVKGVAKLKILASVYWTYNINGTSG
                     GLWSIITPNYDLDFNAGIMTLDPKWKKPILNPLTGESTNLTAEEKKYITDGDNVGGYA
                     RLFNSTFTRPAASWVRGFGPVAVYSDSDGGPPYGNVYLPLNETGDSNFDYESVFNPTC
                     KVNDLGQTTAFAISQRLPSPFGVSGFPRFFTDIYEYNGGVKTKPLEQFIATNESGGTI
                     GFNRLTEGGDGNKYLFRESLQSPFIPNRLFGREPNSNYGNTLNLLQTHAIRNWPQKRD
                     KYSTTHSIAGYVHQPKKNSWNTTTFPGLANPSIEQRSVDSSLGRMFLPITMKWDYNEN
                     TKQLVPSHKPEEIIVLTKEQYLDIPKQYIGARFVDVMDIIVSVDLCPYPGPESTTVYA
                     STMTVVYHYSQDPTITRGFIITFNWSPNGIDSVTGYKKITINVLTTRTYCTPLNKYSD
                     SPVVDLTPGSDICNTDVYTLSSGYWIAGYGAKGVTLLKPRSEVYSVGETNNELIVHTY
                     SGCTMPTVGNMNSPNVRLDKRKYQGCPELYFHPANVFGYYTQTTVAVDGIGLLNGYLP
                     AASGGAMNIGRPIDPTLITQNNGFTTNDLGFLGATFVQDNWTVFINSDVNVTFNGYSM
                     LASKKTFDLRLYSDNYRNSVFYLYCSAVGSRGVYEITKTLKHADGHNLLVSKITTGEN
                     GIITIDLYQPFAISGYPLTRVRDAGIPVSSGKLSEVGTYQFIKQSELYGGDIPTRDRS
                     ILDITMNNKWPRLDGETDPEIPLPPA"
                     /product="phage tail protein"
                     /transl_table=11
     CDS             complement(35691..39329)
                     /db_xref="SEED:fig|6666666.1070250.peg.33"
                     /translation="MNREDHGLYKLDLTGISTFNQITLEAGKRSSNPHNNFFIPLQAP
                     FYINSVKMYFPNGQRMELDKDYEFYGLMGKLTQYTSKPVGLFIRILNKDVDQWKIDYQ
                     TVGNFNKLSNEILNMLRNLTEDDRMVHWDNIDNKPLWFVPDIHQHDWTYQFFAFADFA
                     KQLLRLVTIQENNTPNVAIRLNKFQERILVYIEEYRKQLFKLIDDHDGAMHNEHGVNK
                     AALGKDLVDNFATATLQETLDGLRDDLHITPYNATKAAELAAGRNERLFPAGALPILR
                     YGSDSFIPPKIDGSFEGLGGTIHRCGATIESNGDLLVLQRRNNGRVKGLYFLKCQRWG
                     EGRPIWENTGHRYTHPTATADGADLNAIINGSGPNILVVGDEDKNIWYWAQTNGTLDP
                     SRHILKRITGDWLSYSANWALAQVCADRNHREFNSIILGISAAQVKVLRPDYIIPFTG
                     ASTLDGWLIFTNINYDGTYKLANIDFETDDGKMNDKVFTPYIRKYDANNKIIRAAFIP
                     TKPLSGFWQYRSPHAFMKKHSNGKWAVIIEQNCFWVTDGSNLTQLTTIVWKGLFQPVN
                     NTTPSVVIERGPGEKLYSINPEDIVSSPEWEDFRSYKIPQWPFSGQDGSGSAFLGENY
                     RLVMSPVIPSTVPLIGTLFKYDVYKTGDSLIDKEDSLLFKKLDDSLIDERNPLGFSAG
                     NFNPWCGVADDRDPNTAVVVARQSVLDPAERAIKGPSKWIARATKYLNTDWSTKTDNL
                     LTMTFGSTPVKHYPLANETYELNLGPQCVITQAAMPGVVAGRNNTFRKFLGADGFSTL
                     LGNYADVGDGLLCYDNDIRTVGKEIRIIPKVVYQLKLALARQLPVELAKIGITGKDVS
                     QSWTLTRAWTTTNEEFFILLVSWKEATSSTISSVYMSAAAVKIVPIGTPTTVNGYQYY
                     SDVNITFLKDFIPKVLFRSDAFSNIGIYGFSGSAAPHTPVNFQSWNLANASGVLVNTG
                     GIFAQIRALHRYSVVGDTLMPGIGLEIANDFTITRSRAYITASVIIESTTVVTPGPTM
                     GVPTLANRTLTEGAAIIARKYTVPANTKYYDRVAQGGYEADNTMTVSNLLSSTYTVYF
                     KAMKNVILGGKAYDIPATYIDIRDIDPNPANKRFYVYLKYGAGKPEYLITPTQTAETA
                     VNSLIASVICGTSQINAITAYNRFSMDGAIIGETRQGSIIMATGGSIYEVGDTSTILN
                     PLTDFVPE"
                     /product="phage tail protein"
                     /transl_table=11
     CDS             complement(39382..40146)
                     /db_xref="SEED:fig|6666666.1070250.peg.34"
                     /translation="MANDIATSVGQLIYPWNPFNDNPENEIRDELVHVEPNPKGVVFL
                     PRKGPFFTTSFKMFLKDSGRELRMETGDFSFAFPFGAFVRQYGQLAYSGVQVHNVTDP
                     TNLVIEYNTIGADFVLDDIAYAEAVATILTAPRRADWSQIVNIPLVFPPDPHDHPASD
                     TIGYDDMMVAMQSYIDAVASPGNPESLQALIERHLEADLRDAHKATLADLGLLHLQDW
                     AMVEQEDLLEGESSQVLMNLNATKYLIRAYAQGLWT"
                     /product="Phage minor tail protein"
                     /transl_table=11
     CDS             40175..41407
                     /db_xref="SEED:fig|6666666.1070250.peg.35"
                     /translation="MYKYLYAVGRYKDFQPGFHVVDISNYYVKDLEKLFSILYIVVED
                     QLYNNNVAITLDDYRTDFAKDTLNGIQEWLDNKNQVVLKTSEIVPGKNKQYVKMERLF
                     TNGYFHHPADINLAKDSQSSLLADSSPDVRLSHYKYIDGIDYNKQVEHSLFTVNGVFV
                     RAVGRQDGIYLLGAGFDYMETKQDLRIGALNFQKIGKLKTVPITEDMVLDVDSNSTKR
                     WKITIPNQDLGNKTIWAVINGQLIADPDLIYQVESNQVILDMGSFDAMTHYQTYREYT
                     RTPKLTNMLKIDEYKRKVLTMHNSFIVIVDNPTIGITVTPLTTFYYPNVFHTEERFEH
                     PLVLENGLFPIPYVKTYGIKQRVLNHDVRIKRYYPIQTSGVNANNFVNSLDALSGNPG
                     HLPKGFLFKIFGVTFERA"
                     /product="virion structural protein"
                     /transl_table=11
     CDS             41409..41924
                     /db_xref="SEED:fig|6666666.1070250.peg.36"
                     /translation="MFPSIIPTGLVGMDKTKLLTTLGVWILIIFASYAMFFKDDPNKL
                     NQETVEKLVIAVDKFSEASVNLTKAANEQREWVQNLEQQIAKQNVLLEQGYRGIYEQF
                     NYDKTDSTASLDDIYAKQLFQSTQSDGGRDLRRNENGASKASAVQTTIEELKNIVHPA
                     PGDRIFPKLEK"
                     /product="lambda Rz1_like protein"
                     /transl_table=11
     CDS             41935..42150
                     /db_xref="SEED:fig|6666666.1070250.peg.37"
                     /translation="MGQLNQFLMMNDCLTTSARETCYKTTRLLLIATTRELDMTNIQV
                     EGLNKSIDQLIKNIDVIIAELSKEEIK"
                     /product="lambda Rz1_like protein/coil-containing protein"
                     /transl_table=11
     CDS             complement(42198..42830)
                     /db_xref="SEED:fig|6666666.1070250.peg.38"
                     /translation="MILKSTSGFNSCLTVAVTTLIFVVTMHDAIMYTKIGWFTPTQIF
                     LMTCGVVIMAWHFVNANTMLSSVLRVEQEPEVEELPQDETVRVCDDLKCTTKHSNVHS
                     KIATEADVAIERQLFGLSTVLMRAVAGCVSVHVICFGSLIFTWSIREAILSDKLMPGD
                     IEIFLAVVGPIITSWHFVRAANTLNVLVKSGGIIIKLRTWLAEALAVKTK"
                     /product="hypothetical protein"
                     /transl_table=11
     CDS             complement(42847..43437)
                     /db_xref="SEED:fig|6666666.1070250.peg.39"
                     /translation="MIKIMGIDPGTRSLGLAALEVSIHEKKPFKLVYADTILGDYNTY
                     GIRADGDHQVFAKGLTRAYSHVFDLIEPDVVGCEDNFLGLNPASFKRLIEVVSYFNIY
                     TTTNKKDTPFKLILPRLGKQIVGADFRGSEKEDVKKGLKKCPFLDLNGFDLDLLSEHA
                     HDGILMALYVAVQYYKDLGWNVLNGQETNAIGKPDR"
                     /product="RuvC-like Holliday junction resolvase"
                     /transl_table=11
     CDS             complement(43442..44065)
                     /db_xref="SEED:fig|6666666.1070250.peg.40"
                     /translation="MNLKTTSQASLKIPLEIDEKIESVVNKVNKIYQLNLVRSNYLDR
                     TVSLDQTGRLRIDLINHKSGLVEWIVKDNQSLSGESGEMIEEIKILVHPKSLQHPEIM
                     KYQALLINSKKELDFLTNNYSGEQNNLVQLEKARQLMELLNQYKIGLGWSCNPDRANT
                     TADFKLLYIGEYENLPEQYKLNPNVAYVAIVELKSMGVPVVYSLSVG"
                     /product="hypothetical protein"
                     /transl_table=11
     CDS             complement(44081..45001)
                     /db_xref="SEED:fig|6666666.1070250.peg.41"
                     /translation="MSTTIDTGRTKSKLPSTLATPLAMGQVVSAAVTTRQPFTLPKWS
                     TLNEKYGVLADESWGDKHGKDFYLGYYGIGIGGSRSIGVGSTGIEARKVNQHKTTDGN
                     AFYPIPFLGREITNDIDPEIRKNYRLRVVRPIGDKVYVFYYLKKIGFAEFDASAKIGS
                     KDPETGNETERPYIPKEEDLTPTPYELTSVNAIPVADDYVNATGKMDLSLTESDLTEI
                     KNVCRILFNDASIAAINEVYLVYGVETTHDGQIGETGTTPYQELQSAVTAYVITEAWA
                     RDANTNTKMPWFFHYGNSLPLLIDQSQLAG"
                     /product="major virion structural protein"
                     /transl_table=11
     CDS             complement(45005..45322)
                     /db_xref="SEED:fig|6666666.1070250.peg.42"
                     /translation="MERLQALFPEEKVQILIIKETELFLLVENRHIKYEKTNLGFLNS
                     FKFKTLLEVLSNADVANIVRESYLPFYASDIESIIAKEDCFEITIKSDTLIHYGQFII
                     YKE"
                     /product="hypothetical protein"
                     /transl_table=11
     CDS             complement(45324..47444)
                     /db_xref="SEED:fig|6666666.1070250.peg.43"
                     /translation="MLNNVEFGAYIKRTISFCRTFVIKCEDQALLDNRLMEGYYGLTP
                     GNDKTKWRYYLNLNGEYHSTDTMMTVQSLDNGEVINFTKADLDLHPATRRAYRQGSYH
                     YTRLVDKYQGQRDLINGIINPIPPEESIPAKNYQILRYNTDYVLWNEYQLIPALQDHI
                     YNMVETSFNTEYLLTDNLMLTVLLANLYGSLVSAILQIRKEAEGTRYAHEFYIWSRLS
                     SLGLSTIYKEVLSRKQTMWLYRNLDYVLRLQGRRKTFDELVDILLTERSIPLARYEVL
                     QTTTDQLQTLTPTPKLISKPVNLAEQFGVSTRLFSVQEVIRKENPLAFDNEINQEMDH
                     EITDYAIRYDMISNIPTKVLESTMVDATDRNPQSVMRVLHNHWLYLAANDLYVINHDF
                     TDVRTARRFRLDTKGAYILWCYLIDKYRGYQRPDIPYYDYYFVRKITPPTYLELMELG
                     HKEILTEDVVKSILNVEISYPKLVSPDGFFSKVKEVHDKIWSHKKLYLRINNLFTQSR
                     VKNAVEALYETGIAKLTEIPTYQQFLSENDLSFSDYGQEELLDLAWSIWKKVTGWENV
                     NFISIGDQQRALINLMADLSSYTVQYIGSTENTEGDYNIEIPLLIDSDVYPGNGDTAL
                     ENDNKQQPVQMGLKVIPEGQLEITNKAQSVEGTLIHHVDAISIGCGSVVNEQNLYDVE
                     TQAEPVAYIIRNNLILRSDPANWS"
                     /product="Phage protein"
                     /transl_table=11
     CDS             47467..50316
                     /db_xref="SEED:fig|6666666.1070250.peg.44"
                     /translation="MKSKNAGLPLGFKPADRTALKGRLETLGTIEQSLQAIMVRDERH
                     RNQSQVEENSKPQFRKVKKLSDVIAKSIQAANDLRSVTHFIKRAQHIWLTMLLKPNGE
                     QKQLLRYDTEGSDIKNQKLHETLLQIVENYGTNKYPIEDLPAQIIKDTLFVTGSYVLI
                     NLPHSALDHLINGMEVSGNEANDPNKVFDQVLSTQFNNNDLGKAKNIGFIRKTPVTDT
                     TSGFESLWKTNSDGGEEFSLVDPEFNWTFTDNPNVLKVGELQQKIRSDKLMARSGFED
                     IGTMMTNIFNKTEKGKGKPNPNHVTIPERSDLNEALSKLYKQRNYRYNESLNIRRSKF
                     YTGTGKGIGITYHAPSEAIIPVHANGEIGKPFGYIGLIDPKTGEFLKSTGDVKFYQSN
                     KQASGNLDSGAGYGTLNEMASHIKQIAQGGDCNFDMDWMIELASATLEKEFVESFFNG
                     DLNKSVTVSLSEANKKIFLSRSFRQQGVRCVFIPAEYVTYVATDFNHLGIGRSLVEEA
                     KLHITRLAVLDTADALAAVENSISKTELRVTLEKQNTDPRQLIAMIRDEYFASNPTMH
                     DILGYANLSIDEVLDRFKEQQLIIKVDAGDNKHIIAPSIEASQAQHEPLKSVDRDVKE
                     GLLNAIAGHFMLKRSWLEDTGEGVDFAIEALADQEILRNQASSYSREFSKFISDFLRK
                     HIRCNEPLMVELVNVIRENKKLYEKPDRYKSLEEALDTGGEESKLSEQEKVETVFLDF
                     INNLYVELPQLSLNETLSKIENKIDSIDKLVERWMAMAGAELVKKYAAEFGLQGDELM
                     TQIKGVFMYDAFERFNLPVPFETILNDGDGGGILSIVNGINNLDGNVAKFFEALLGGQ
                     SKAMKIWEKLKEKFGTEENPDGEQVEPSQGFVDDGLFNDQTLPEPADEFQELDDEDKL
                     PEDQVETEGTSDDENAEKVDEEKSPFDDVELPPES"
                     /product="portal protein HK97 superfamily"
                     /transl_table=11
     CDS             complement(50376..50861)
                     /db_xref="SEED:fig|6666666.1070250.peg.45"
                     /translation="MKTTETNDQVTVDQTTLAQDLQVASQQLHANLAETMKETQKHLD
                     ETLGLSKGKAALIGAAGATLAILPLALTEDFNISNTVSSVVAVAAGAGAGYLAKPSIG
                     HAVIEGAQSFAIGTLAGMLVKNIGGAATYRVNKIMAERSANEEVELIELQDSDLDAVL
                     A"
                     /product="hypothetical protein"
                     /transl_table=11
     CDS             complement(51135..53588)
                     /db_xref="SEED:fig|6666666.1070250.peg.46"
                     /translation="MNNGRVITGNRPMNQTMGMGMGMGTTQPVPGMGGQQQQTQNGYQ
                     QFIANLNAVAGAKVPNGQQVPLGFSYEKGTSALTGTWGEMANDLENEKFIRAQAFQQA
                     SEIGFHVMRAIQLRNEKHGFYSSFLAGLKTIVHPNNREMHIVDPIGEMVFNEIQSTAL
                     IYQRIMGNVILQVVGEITRNTIAGREPSNNGDEVRSYVMDAAMYCAVQTLIDWVYHHP
                     DRAIHMTVLSPALKHLMQKAEDQHIFFVGRYESANSENPWKVGRVKELLQGKQVNNTL
                     LDTLMTTSGIHDPIDFLPNTGEVAMFGNQLEFDNNGVPITPEFKAKMMRENEQWMQNQ
                     IKAYQVQPTPEQIAEQWHDNTLSLNSYDYKAVPSEHFTLAVKHKFNMSDYFKEIPGTP
                     WLIGSLKDTVNIGKHFYQEGRNVKLGMEAFVGNASDIIPVIQFIPDSNSLKVNLIKVK
                     MVTHNLEDEMDKFLTDPSKILPFMYVEDGEVKTSWTPKVQETSERFDDKGKITPIDPM
                     APQDVEPQILVAKSVVTSENDGELINKLDVAVKTFDPKGKLDAFIIPTKMIGTFTFSS
                     MDEIDRLYKEIFMFVRGVEIDHRKTTDYFYAVSRALTRTDNNEFTRLVTDHLSNVINR
                     WLIECRGYPENRKGNSGYLHVTDILNDADDLYEMLATKDPETAAQFQQLQKNEFFLNN
                     FQIFAPKEEVVEHFVKKANGDQIEEALATQQSETNLLWVNDAMLISVNHFAGPIDDGI
                     MVLKQSQEPKLFAIIEQAYKYGQKHFKTKPDILIKFKYPEGGAIRVATFSDFDEAVVK
                     LRAINRYEGLVRRIPIDLT"
                     /product="hypothetical protein"
                     /transl_table=11
     CDS             complement(53612..55309)
                     /db_xref="SEED:fig|6666666.1070250.peg.47"
                     /translation="MDPQLLKLVAKEQGGFTKELVEGFHMKDLKRAIPYLENSFRNMF
                     RSLEEKGYYFEGIEKVDPIEFYNSITKPGQGTGTGTKEFEISRNSFYGIRIKHHFKDP
                     KTGIVHDIKQPLMFLAFSNKHGDIYVRGSLYSAQYVLSERGPSVDGSKDKTIFVRVTG
                     YKFKVTKELHTINKVYRVGENVVTNTTNLSLPANRFYSPKGDRQIKNTKVPIPLLAWY
                     IFGKYGFTQAMKEFGECEYKIDTLDTLLDICKESDGWEIYANTGGIHPKAFDRPKGLP
                     IEEDPAIAIRSLKKDGRINNLAIQYVGGLLFMFGVFSHRLDVGMLDNTDYWRLIIGHC
                     SIKLPVKSSPDVYLRQMHEHFASVEEYADDLTIDKYNKFDLEVKNTYDLLNHLMVNYS
                     NLIKLYDPADMLHKELSSMEFMMDTIIKMANDFKFKIKNKTLITPKTLNREIDAHFRL
                     FNIDRSTRDNNVIMEQTGTDNPFIDYGTGVILQTRSAISKGPGGKKEEFDPSHPGSKI
                     HPSQPFVCSYQYASKPAPDCRGMLLPRVHLIQGKYTSLRPEDRQLYSETQKRLRVKE"
                     /product="RNA polymerase, PhiKZ-like, non-virion"
                     /transl_table=11
     CDS             complement(55337..56401)
                     /db_xref="SEED:fig|6666666.1070250.peg.48"
                     /translation="MGVQLCYDTGYGVLERSHYGFTTAVSNGTDIALWCADKTGIISI
                     LPPERNRFNPQDQGKVKITRAWMAAQGLGMEIRKTALDTDGDFIYDQFKPGIDKFQKE
                     YNQHYIDTIGDQNALHAYFYPPEPGDCYVNHALGIIIARYEDLMRCIRREGFWPREAL
                     AAMDPSRLGDDQGMLVLNSEEEKFLTAKILIVDKLGRTYGLWTHMLGQAFQIPVIRSS
                     SLKDGIYIDATVTGNVAGHTVHVSFEDPDYEKKLKEHGIFFEKRDAEIGKSSKAYEDL
                     QSKLELKRKENANLKKELDKKIKEFETLQRDVREMNAETKLFKSNKTGNFILDYLKFV
                     FAIFGAELKGSIMGLIKVFI"
                     /product="hypothetical protein"
                     /transl_table=11
     CDS             complement(56566..58743)
                     /db_xref="SEED:fig|6666666.1070250.peg.49"
                     /translation="MSTNFSVKGSGRQGAGLKAIMGNLSTISFNPENIWAGIAGNESL
                     TANMRTDKFSPIRAAGAKAVIDSVKDTNFNKRAKALGDFMKASGLESFSQSLEAGDVQ
                     RQKAATVELNARSSRQWVAGEALYPSVVIPYDQDTVVLPVDIAGVGAYNLSGNVNESF
                     EDLRPIAAVLSDSKFNQGDDLKLVPVFPDDAANANNEAFINPSIWPAQEHSYGPSDLL
                     NREAHKTNYLALRKANNLMSLCQAPGAPRFEQNDEIESSSIALDSILFSMKSKDKTEV
                     GYYALDTRTMSGRAMRPSNGTTSDEKRQMYFPINGLDVANFKDKLGVPTTAFTSLTAA
                     GLKVYLQFEFSATYHRSTRAWAPTVGPVSIAYVMKDGVKMVPDTPSMPADIQALVKAQ
                     VLEAEIVGIKLDMNHNNVNRSRYGTTVVMANTLKPYSIHKRNPISVRYPMLDDDNNAD
                     VLAMLVKQMDVMITRNMTHDTFKAARRHFQNLYDNNGARIVNINDDSASVLPGQHFMT
                     TTAVKTSINLIDEVSTLDSKDTRDNIEAALVNKIYDIITALRVRSNISALKELDQREE
                     EYVVVAHACLAPFLMTTGDYRTFGENIKFKVVETNIDSEIGVMWVVPKSHTVDREIDI
                     FGGMGVCLTKELLVIEGLVAAADRQYRMVISQPSYAHIDLCPVAGQMVVEDMDKLLGD
                     EGLIAAVNKHLIAGNLTADVSGGQPGQDDKLEVDLEPAPVTGP"
                     /product="major capsid protein"
                     /transl_table=11
     CDS             complement(58866..59417)
                     /db_xref="SEED:fig|6666666.1070250.peg.50"
                     /translation="MKIKLGDKEIKLVFLKKEHLDLLKAYKLELKDILSLPSFKEVSD
                     EDCLEWLEYQRSMEKQYCGFCNTTYDNPSDNPNGPINRQGTVYKAKYQSVLNTNQKTK
                     PGKFCSYYMFNGLLFIMHSDNTVMSDKFTISQGNLSLSIYRAILNTVGSFGFYHKEEK
                     LLTQTVRERGYIDAGFVLSKVVA"
                     /product="hypothetical protein"
                     /transl_table=11
     CDS             59453..60988
                     /db_xref="SEED:fig|6666666.1070250.peg.51"
                     /translation="MNNLIRLVKLATIMFQAFRLKDKDMMDEILLLSESVPKSKENIV
                     AQDKKVELLLRKLLTWIRETPSDSNIITSLATSKIAEIVKLDPILELPLSKVFDLSIK
                     EEDSRQLIFQIIKELRQQDEKSGFNLQFKSMVRPFMFDGEEDLTTEDWVKLSELIAAK
                     IQSNGSKFDRAVVEKAGTDSPESIASLIDQLKIESSPEGIIKLGLAGINNALGPDFGL
                     KRGLFYMLEALTNRGKSFSLAHVVASIPLYNKPVLRDKSKIPTVLLMSAEDSLGLIFK
                     RMYELFGTAKTGTKPNFFEATTNEVVNTIVNTFNENGWNFIFYRVNPSHDNIYEIMHR
                     IRDLELKGHEIIFTAYDYLAMADLEGTMGESRSDRLQDLYRRARNFFCSRGSIFMTPH
                     QLNPDAKKFIRETDDDSEIYFIRDVGGKSMTEGSTKLTNECDGVIGIHVAKLQNNESY
                     FTYYVGKLRGEGAAESERFGIYPLDPTNGLVHDINFDKSTYRKSLAHRSMAMGGGEDF
                     DAM"
                     /product="DNA helicase, phage-associated"
                     /transl_table=11
     CDS             complement(61041..62387)
                     /db_xref="SEED:fig|6666666.1070250.peg.52"
                     /translation="MSLEAQIKGFLKQARLTDKHKVNLSVSIALNAVIITPKKQINVL
                     GVTHFTEIADMINARSEKIGIKLKLQPSVYFDEIIPYRDNLTIQVIADTESERLIREF
                     VVIPTNDRDLRTEGQLSNVGNMKGFDNVALAEYEFQLMDKGFSKLRNVQISENLLMNN
                     PGNVLKLVMDYYSKKVDMRDCPPYKGLYIHEPFDNVNNYNQILIPEGTRLIDVPKYLQ
                     TQNEYGIYSKGLGAFYKQNYWWVYPLYNTTLCETHHRPVDIIKVPQDKIPTLDYTFYR
                     SDVSMTIIATGQSSHDDNADIRKQNAGVGKRVVLGTAVSGETGTHYEKGRAVITRADT
                     LQEFKLSSRGDGNEYIPIDSNPTGNLCAALSQNSINEGEIVQIEWHNGDVGYLEPGHP
                     VRYQYIGPNDTLIIRKGILVGYRQDYLPVNGDLRPLLKRTCVLSLFLKRQEKYKTT"
                     /product="virion structural protein"
                     /transl_table=11
     CDS             complement(62391..63053)
                     /db_xref="SEED:fig|6666666.1070250.peg.53"
                     /translation="MDVERYMYNRERLVTLHHYISNKTFHIFAPRQFFLSFEQIKQME
                     KYPPINGLEMFGKVVERPTTIARLCDMFLHMGDNAGFSFRYPSKDIIPMYTNIQEYIS
                     TWCEVMGKLPWFDRPKMQELEILEKIAKYIFGWYREYQMQQVNKKCGVSSNKELVLLD
                     ALTTTWMYGHDTREGPSFISHLGIFKEAESGLYHEPVAVKGPPVTMEDMFSSTNPFGL
                     GD"
                     /product="hypothetical protein"
                     /transl_table=11
     CDS             complement(63069..64361)
                     /db_xref="SEED:fig|6666666.1070250.peg.54"
                     /translation="MAQTVVGGVTPPKQETTIFDEGYRHSIIQSKYTPHTSLLSFVNG
                     EPTLVEWYRGSNNIDEEQHSFTPDSMEVYSSCKRINNLIVKLETNRSFSFDQQRAEVG
                     DVISGYVLFDLAPGIGDLFIKDIGDGRAGLYTVFEQPEEKTYHADKCYQFEARLLAIV
                     TEQIMQNLNAKVIEELYYQKDILLAGGNAILTKTDKDLNNELYSVRLAMIDDILGNHY
                     YNEEETIIIPNEKNDRLYDPYLAKFLSYTIPSKLTGMRKPIKLLNCNYQVDSLKMQEP
                     ITIWDMFYRNGFNHPERYKQEYFEHYRGEMLNTKTYGGIFFSKMDRCIVVHKQSANPK
                     AYRNSGSLFPIGPTPVVPTEPGRSYSYFFTDEFYDGQGNELEQFIWKVWRDKTADKAE
                     ILKVVENYWNLTDIQKLYMGGIYLGAIKHALVENSFYT"
                     /product="hypothetical protein"
                     /transl_table=11
     CDS             complement(64372..65919)
                     /db_xref="SEED:fig|6666666.1070250.peg.55"
                     /translation="MFKVDVSASEVYRISTRPAILKSLATIIEYFNIAKNHKVFFNGE
                     AEVSKLLGSLYNSRRGDDKDTDLGYDDKIFVELDDDYSGYNDELDAESRSTPTTPHMW
                     YDPITNSMIRPIYQNRKYTITLNKYFKDRITAKTFHNKIRSGALSSHQNNLFDMNTHY
                     PIPWRILECFQSIYKKQLAAGIYTEGPDVNFIKWFRYFATVPTDIISNIIGNNDTLVF
                     NQQVANTGIEFGEVNFAKVSKGAFVGKYEVSWTYSFYWNEHVKWEVQYPIQVYQQVME
                     EEWLPEVFEQNKMDLPTNRFMESKLAALIFGDKLIETAGYVALPSQDNWRPPNVNWLS
                     PQLQVLITVTNDPEQILLNITQLNGFNWDPAFLKWVLKYHSKVTTRHRNPLNFKVYSD
                     NTEVAEEQLELRENGDLVLLRPPTLSNIYRIVFSLDYALRLYTSDCIEDIVSDTEWGK
                     WIIEQLFPNYNIPPHFGENGKLDWWDIHNEIEVGDGDEVEFFERGTMGSVIFAYNADS
                     NRFNYRR"
                     /product="hypothetical protein"
                     /transl_table=11
     CDS             complement(65999..66970)
                     /db_xref="SEED:fig|6666666.1070250.peg.56"
                     /translation="MQTFKEQVIQKLSSGHEFIRIYAKSNLRSIIETRANGMLVSTVL
                     QKLDIKLLFGFSPVIEIPVGTTMDDFYQIVSDKYNLGLEKGIDYYNAEPLYPTQDQKY
                     ISLPILNDSYGYYGEIPLYYTRSDSGVNGDGLMRDITHIPHEYCFRLSMVKLFFVSRI
                     FDLRNLETNAFIGNRFTQASKQYLLNQIKHRLSSEFYTLMDLQITKGVVTHLFTDTLS
                     DILVFKCPNGLSLFVRFTSNLDDIPDLNYSSTEDTNLLSDDSKELLLGESEQVSEKPD
                     EGKGENYISDYEVINPNPSLTPEEKPEELIQDEIEEEIVVYLDPDLE"
                     /product="hypothetical protein"
                     /transl_table=11
     CDS             complement(66974..67864)
                     /db_xref="SEED:fig|6666666.1070250.peg.57"
                     /translation="MIESNILSDELTEFPEDDVTVNPAKASNEDIDHVVEILDGYGSM
                     LSKEQLDFAAMSGTEAYSITTLKLHGFQGSESWVDTLKSSGEAAYKAIIETLKKIKEY
                     FFGDGKKAAEEADKKAVESLESLSKMDMEAPIKEESKLTNPLTYFKGIGESVELENLM
                     KKYPALGTAIENCKAAASRVSNAKTVGQLGAVYTEMRKKAAEASKAVTTVLEQSVKAA
                     EQSAEKMRKGPSVSEDATSEIQQAAKAEQKEAVDTAKEETKGTKLLGSIRTKITGMLN
                     AISNNANSVKPETKESEFKG"
                     /product="hypothetical protein"
                     /transl_table=11
     CDS             complement(67864..68439)
                     /db_xref="SEED:fig|6666666.1070250.peg.58"
                     /translation="MMNQDKYLSLKQGLCIYNAMILKYAVNIDGQQVDIKAMADNLIK
                     QLEGIQQDFTIPFTLLTRKVAVNATLDLESNFNKIISRIDSDKMLQYKLIDLRTAVYD
                     FPNFANLEEKIIQTTELDDENMFYNGKSTVAKIISQIEEGLERLIAAVKISACNEVSF
                     LLMNLLQALQLVNLIHTADWFFNFTNDKWGK"
                     /product="hypothetical protein"
                     /transl_table=11
     CDS             complement(68436..68960)
                     /db_xref="SEED:fig|6666666.1070250.peg.59"
                     /translation="MIDIITVNQLGLKYDVVRLINELNETEIETDLNGLGFVSSVQEH
                     VILKDLFSHRGVLSRKINIGAFFPKNIDLTVFNDKELVKQISPSQTDMGSFINAFPTE
                     PNKPLVKYPDERITVPEGFDEHLIKQFYLFCRVLGFWELQVSDVMLGKQDDKLTISVV
                     NTHPIFTGTVEVTV"
                     /product="hypothetical protein"
                     /transl_table=11
     CDS             complement(68957..70039)
                     /db_xref="SEED:fig|6666666.1070250.peg.60"
                     /translation="MSTTILPKQDQGSTQDDLYATRVSDVEDSLNFFIGKDIKVEETE
                     DVAGNESFEGQGQILASVIKDFGTYKTTLSLDNPIDGVEGLADKTKAILRSLVQFAKD
                     VVAWIVNLINNKITRIDNRRFRISSRRKRYGLKNKDVKYPSTVKRLIIPSKVTEDGQW
                     VKESIIVVNEFYTTAIDVYKGLLDNISIHYNDFDIDTAVGKINRLFVNKFNLELGTKG
                     QDGVVSYHSGVLPGNRYFVYQASTPERIINTPCYFDNTSIESKLKAPQFGPTSFIIDS
                     TLSSIGDLINKVRSNQKNVSELHRLFEKEVVSYINKNDTSIKSEQRAYLNWLISLSKT
                     LNGRAINYVTSSIDGALDFCEAGINE"
                     /product="hypothetical protein"
                     /transl_table=11
     CDS             complement(70117..71127)
                     /db_xref="SEED:fig|6666666.1070250.peg.61"
                     /translation="MNVNIDQMDHAFDVLSGFESICNKDFKTINAKYTQSVLRLNGCD
                     LAAIAGQEGLGSAIKAGAKKVVEMIWNLIKGIKEFFFGSKSKIKDVQIKEIEKETKVV
                     LQAIKKQPDLKETVENKVQQIKPSINKIENAGTVEAIELRFGPYVSFMTEYFNEVADA
                     KTEGYLAAAQTGKATLQLDWRKSDHLKLLSAFNVLSKSFQHSNKNGKSEEIEVVAVIE
                     SIETGSKVIEATEKFRTVAKDVLQNVNDTLEKSTIYYEKLIKDGNEHRSAEAVLKFTQ
                     SLGKAATKMSKLVAECDNFIIQIGSAISKINKEVGGTSSKLENIVPAMTSIEDLDKFM
                     HN"
                     /product="hypothetical protein"
                     /transl_table=11
     CDS             complement(71244..72410)
                     /db_xref="SEED:fig|6666666.1070250.peg.62"
                     /translation="MYDTIFAAVAGTESADLDTQVEVTAEAVAEAIVEKELAEVEVEL
                     AEQEKDIEKNDTAIEVLTEKVEELEEEISGMEGMLNGTTEFNSALFHDKMKRAAKIAA
                     RFGATVEIQGAESFADASTASMNAVAGIESFKERAGKAKEAIKKFFVDLYNGFIAFFM
                     GIFNKFKGLEKQAKNLGTSVVKDPKEKVNLSASASWLPANGKVSPAGDVSKVIGAVET
                     ALKAGGKEGALSGVQSAVNALKAVGTASSIASNEATETFKVTVGGGSFTVVYPKTVAG
                     LGKVAVSGLTGGEAKKDQAPMEQGALRSIANDVVGSAKALQFSKLDSKSLTAQRDNTI
                     ASLERMAAEDKTDVKEDIDAIKAACRAGLKLQKGALSVAADLLQAQLALVKAHY"
                     /product="phiKZ-like internal virion protein"
                     /transl_table=11
     CDS             complement(72465..73520)
                     /db_xref="SEED:fig|6666666.1070250.peg.63"
                     /translation="MQDHETPSDSISWSGYPLQVVSDMPVETTMVLPAESDLLQVTLA
                     PFIKSDELIAGNESLLSNVFSSVQSSVTTGLKWTVAKSYEGASKALKNASGAIITTLG
                     TRRMAITMIASRAKKNELKGEIKFTKEFLSKCSVSGSIENLQEDAELLFSTLDVVKKF
                     EMDLESFYKKELQLLKDITGIKTTEDAISLLHKLDGLEYPSPKFNEQRDSMSTSEVLP
                     GGKYFVFNSEQKQFSVSSDEVSVKENDTSFATEDVVKLLTTINQGVEFFKAFSNANEK
                     YAKYIIDFNTVVGKSYLHLESLKGNISFNLIRDLESRLKGNVPVFAFYSGFLPKVTLY
                     LDDYVGGVTSFLSKQFN"
                     /product="hypothetical protein"
                     /transl_table=11
     CDS             complement(73507..74778)
                     /db_xref="SEED:fig|6666666.1070250.peg.64"
                     /translation="MSETLVRDLQMAEVSLAKVPNVGELQTEAKKALNDLRTSVEVKE
                     KVTQALDFINSKADYEITPDKAAEVDRVINDFGGLKLRPGGVLQITGNEAFGLNITPK
                     EWRASRVAGLESILDDTFRDIKRWANQLQDTFSRRWTELTTSLDILQKRIENLTDALD
                     SADVLRDGCEKVNYNPILVKTLSKPNGTFNGNFPTEVEKELKYLSTIIKLYEMEMTRF
                     KSSIFKHFGTVQGDDCRVVKLDLVKLLTEKVKDPEQDPRFLMQQSKSLLGDRNVVGKV
                     LNPKWIKEAWKSPADNETYITALAECGYHLTSESKNTESATAIETLTLSQMFSLLTIA
                     KELVTYIKELNNLYNKLDLDKVSVKDVLDTLKKDNAADPMKVALYQYITSDYQHQVNV
                     FRTEVSAYLTVLTSHILTAVNLNLECYDARS"
                     /product="hypothetical protein"
                     /transl_table=11
     CDS             complement(74771..75295)
                     /db_xref="SEED:fig|6666666.1070250.peg.65"
                     /translation="MAKDFRHARFGLVPLDMTDSRMEANEQILKSFLKTFNSVGLLSN
                     AESHSEIFSIANEYIGDDFRNWCFVNFRMGVGARRELVRKIVAYIDGKVSFKAITGQL
                     RQDFGRLNISKPGTQIQVPVMYNEYDPARDKFKIEDVDFSKIENRHLYDILVVMGPEL
                     TAKFLMSLDGVYYE"
                     /product="hypothetical protein"
                     /transl_table=11
     CDS             complement(75288..76163)
                     /db_xref="SEED:fig|6666666.1070250.peg.66"
                     /translation="MLHIKDTRKGEVINVIEREQNYLIGLKDNLVMLSDVKDEIKDEM
                     IRTVNQNAVLKSVYGQVKKGLNTQADLIRVIGFGIENIELWMGRLKDLVNKSSTQVYD
                     EHTVTFKERGILDAVSAINFFNRYTTMVIDVLTTHAYDGTEITKQLTKVDYSFFTDTA
                     NYYATLLIRFNQPAKTLSEMIEQLSDEVVDELSEEIVKGVDGLGAVSIKEGLSPHQLN
                     PVHWYLLWVMKRDVRAIKTAQARIDLMAMKIARLNNKASGLEDPTLDHQIEIYTDQII
                     KDNAYIRQVREKYNG"
                     /product="hypothetical protein"
                     /transl_table=11
     CDS             complement(76166..77254)
                     /db_xref="SEED:fig|6666666.1070250.peg.67"
                     /translation="MLSVINFGGFLVQLAKTAGKTGEVVNAAEKAIGVAGKAYNAFNT
                     LSVSQSAGRVTVAPMVAIERDLIHMDYMQDLLTVTMLRDIKDALTHIAMQGEIDGIKI
                     SSLVDSIQPRRTGGFLSLQGVEALAKKQLISGCEAAPTNGKSATFGGKELGEITVNAA
                     LAVGRTVTAQTQIGQTQVSFPLNFKEVPVPMTSNDLKVMFEAARPEDGWFGRVMMYRA
                     DELTRPEFLKGTDIIKREFNIRTNDLSGYYEEAQDRQSRNRAAALASGVMSMNTMANT
                     IILSSETAKQIESENGFRFDKSGMPRIRKAVLANTIIIVNDGEGLITFWNSGSNLPES
                     YTIRNITATAKKDTSLDLASLLKLFGGR"
                     /product="hypothetical protein"
                     /transl_table=11
     CDS             77279..78352
                     /db_xref="SEED:fig|6666666.1070250.peg.68"
                     /translation="MNEQENDFTNYSGETLEKRKEVFDTALRDQGSPGYTSPLINSLR
                     GFRILGTGPAMMPLSDNTIGLSFVTRPQLNLTDDNVSRSEKLCSLYGCGQYSIGAYIR
                     GMLDERWAAANQPVALNNKIPFIPCLTSYLKTSTGFGDLQMQIQTSEPGIRDQVYQRI
                     ASKLEENGLYTMSQTYFNPKPGVIPALFQTWEDYISEVTSGDRNLSPRDFYLFSNRID
                     FDCRIYHLIMNKDAEYLEHIFATVQSIPNTYQAGALANIDNTQNSMRAEGQDDFSVQF
                     SSVGMRFNELGLIQSFNEHSFAYNPNLRPERRAGYYRMLKTSEYQEYGYGAYPLLLPM
                     ADDRRNPNGVGRYGIKLTWWVER"
                     /product="Phage protein"
                     /transl_table=11
     CDS             78404..81322
                     /db_xref="SEED:fig|6666666.1070250.peg.69"
                     /translation="MDFSVLEKYANNPSRIIPIIFNGIEQAADVGGGQINATGHPFSY
                     AIDLIIGTNYSFISRLGDSTAKTYQSHARNLQDLSKVMSDEDWVGVFSEPSGETIRWI
                     IGIETLEKIAKDFIEQDGALVNTYKKLELPPDTQFFVAGIPFLLENPVEIRIMEHGGI
                     QVVYDSSYNSPFKPLTDNSPDREIIQINGSSKLAIHLPVRQLEIKEYPSRPVNVTSGY
                     RETITFNDKLFGIRAFITPDGSNTRQELSIVYNNEIFDPNQPTLVIDMIDDNNFQASI
                     PTVYLQNETALGRLTILTYTTRGALYQDLSTLRTQEHTVAYYDYRNEKGKLGTYSEEL
                     RNVNEVLVDSLTPITGGKNGSSFEEIKNMVIYGYRRRQIPISNSDFSQALSRAGFDNA
                     KSIDTVSRRIFRTTKNLPIQENKLFEGDDVARFNSSIGTYTGSTLTSIEELVGTGNAI
                     DNGRRITILRGCVYDITEQTPRLVPLYEINALKNASNQVKIDTMGNHSMVYLPFMYVI
                     DITNDRAEVRCYRVAKPEIRYQTFRYENATLGMQVSVGSINIVSDNDGYTISLETKST
                     DTYKQLANELVGIQLSFSVEGSTAPAVMKGTLLGKTAEGERVFQFKIPSRFDVDALDT
                     IDLKNFNQFGRPQDTVRVNLEETANFIFTYSGDGLALKSATDFKIDQTLFNNITIAII
                     ETEYKLTFGQTLNSLYTRIRPMVGEAQYEKYLQGVPETYLDDTFVYENGKLKIVDGKA
                     VIEHRKGEVVYNTDGSIRWKHLAGTTVYDENGEPVLLKPRELKYHWDFIGFDFNYLLS
                     EDDYDGDYVTLVEDFFAEQVDSEVIEFNKKTLDETKIVFKPRSTMGFTQVILNENITK
                     TIRTDIRLAVTYYLTTEGMSNEDLKQSLKNNTHKVSNEQLSKGTFSVSELTNQLRTGD
                     AVAVKVTATAGIDNVDVITNIDETNGFSIRKVLDQTSDRLLTIKEDIEITFKAHIQNK
                     "
                     /product="Phage protein"
                     /transl_table=11
     CDS             complement(81374..82045)
                     /db_xref="SEED:fig|6666666.1070250.peg.70"
                     /translation="MVKEEVKKIISELRILINNQNKFREHYLEFTNQPRCKKGCIEFI
                     KSLTDDVHNDASPRIFHYELMDISITLLAAKSEFNSTRLRMLLGKSAVETHNAKELFK
                     ARQTLLETIGEHIKYVHEQLDKSSLRDAKERQTYLRRAVARLITVCQSHLLVPIQKDQ
                     WCEIPVSEYNDYLNTSLDELVSKLCYDDDSRPSIWYDWWNLDNDTTLASIDSYLEYLD
                     TFLKY"
                     /product="hypothetical protein"
                     /transl_table=11
     CDS             complement(82050..83597)
                     /db_xref="SEED:fig|6666666.1070250.peg.71"
                     /translation="MSDVALSSVIQLSPHGESEKVTVLSKTEEGEDLISLDDLYENTG
                     QESLKVIQRSAKEFFGKGRLHRDSFSALKISGTESFLPIYDKHNARMGGESFVSRLKE
                     GFVAIIKAVRKWLGAVIDWAIVKLKSLFGFSKTEKEIAAAEQHMEKLKPLLRNFMIRA
                     FGGTQEAVSFNLEEFMETLPQGVTGKEVMTIVKNRAQSAGDVVNAMNKASADIEKAYQ
                     LLIEGSQKARNVKNNYVRITDNFKRIVKSKNVTEADVINFTSELDKLVVENLDPTKYA
                     EMAKRLVEQIYDIEIKDLGVETSFKNISDLLKTNLEQTKQAISEDHIALYKELQKSYI
                     KRVNENEYHRITGFDYANLKDAVDDKFAVLLDSVVQMYPEHVGLIGSYMAFSNAITNF
                     NESVNLISEVLQRCAVTTASVSKWITSLQTLGMAYVAQDVEKIIQAHQETTPGHEDEF
                     FSKNSDGSLNLPRLLPDDTKVLKAYYPGLDLKQEAIDTVRILRELPQVKTPINNLLKE
                     LGLPMKV"
                     /product="hypothetical protein"
                     /transl_table=11
     CDS             complement(83603..84025)
                     /db_xref="SEED:fig|6666666.1070250.peg.72"
                     /translation="MSHLAHIVTVKQALIGQGVTDPVKQIEVVRTAYVRALFMVKNKL
                     NIAVEHQGDFYRYVLAYWNEVHPVAGNLVIAEITHFNGQLTQAINNVASVDKIVIEIA
                     PIEFEGSVVEIPGYVDLVNTMVKEAESKYKDFQSCYVE"
                     /product="hypothetical protein"
                     /transl_table=11
     CDS             complement(84028..85383)
                     /db_xref="SEED:fig|6666666.1070250.peg.73"
                     /translation="MIDIGFLKKDVPFQASIAGLEFMERVSPTMFKRLESFFEPLVKE
                     IDGKVVLVMDKDSYKDLDTIVFTESGVLVESRPPALGEPELAIESGFIIPNHLMNSKE
                     VENFYSAQHSSVSIAMKTFKTDILKGWVDSKTGRIGGDFSKVKFQLLCGGTINRYFLK
                     ELHEKFKVSYASSLAVFICHEIGHVFTHFLTIQSQCLDTISCFVTTRLATNAKTGVER
                     FNIIKDFGKVTETETPIKQKDIEDLDETAINVMVTKFINDRNSRRSLSLGAQNKMSEV
                     YADIYALKVGCPKTLVVALGSLTDFPINVVKFTAGVAIATATLLAVFPPVGIYVGIHG
                     LTLSFIFGMAKLSHDLVMDDTYDSPYRRAKNVLRVYASEINSNKKIDNKEKVVLLKTA
                     REMEKVLDEVKPYFEGTSVQRILNWLDYGPDFKPRDFEHYTQELLSHNLSLYTEYFTE
                     E"
                     /product="CAAX prenyl protease"
                     /transl_table=11
     CDS             85471..87198
                     /db_xref="SEED:fig|6666666.1070250.peg.74"
                     /translation="MEKKIIARVCKHAHLSFYKYNKENDLLTAKITNIFDDGSREDQL
                     VHIENFKRNFYIVKKKYRTFKDSRDYIELNKCDKFQSNEGKLATNISKVLFGRPDRGA
                     DLNELKNNPYIFGCQETVPVVFKQRFYDKYPDHQPQEVYNVAAYDVETFILPDGSVGP
                     VCMASTTHQNRVYWAGLRSIFKGEPDNVIIRKLNEHAEKYLKEYMEKHNVKIHFQLED
                     TPGKIVYNNIQFWHELGPDYIVSWNANFDMEANQRELKNEGFDLPRTYSDPNTPNGYQ
                     DYFYYPGREFKTKVDGTRTPLDNHERFPVVKAPAKWQWFDGMSFYAIKRAPQGKKESY
                     SLQATAQHEKVLSKLYTDIGNHLQEGSAEWHKWMLENEPYLYAMYNIQDNWVIEDINR
                     ATNDYSMSLPALLTSSELNSYQSQPSMISDMLSFIALKNGYVWGTVGRRKEDPFKEMK
                     PDLRDWIALLHAEMNEENGKKLYEGLNNWVSKAHGYTDDIDVSSAYPSVTVSLNVSNK
                     TTKLEVCKIEGIDRIEYRRLGVNYASSPLANAVTLSSTIYGMPSLIEINNFYSNKVVP
                     FIEEQKKAA"
                     /product="primase"
                     /transl_table=11
     CDS             complement(87259..87840)
                     /db_xref="SEED:fig|6666666.1070250.peg.75"
                     /translation="MDVKEILVLKNHVYIGSFLCKSSTVELITIKLNDYQKQIRDFTH
                     YVVYPDIKKMICSNDKSNLFLYMSPSENLDVPGFAMEHEFKNSYSCLSMIQLDGWINM
                     LSEENVSTWNQRTEEFGIKYHDGNPNQNLVYPTNCEKLNKYLELTDKMKQAELVLTPE
                     QENKLLHGIVNELLEENKRLSSMAENSQYDLKA"
                     /product="hypothetical protein"
                     /transl_table=11
     CDS             complement(87854..88429)
                     /db_xref="SEED:fig|6666666.1070250.peg.76"
                     /translation="MSLENDVILNRFCKGSFSEFIYSTGGALYLTWDKGIHPLESGGN
                     PHSKTKNRLETLTAFINKMKTQQTCYVSFGEKSNKNFLCIILEKGTCSFDDFHYPAEF
                     KNTDFKIIERNIKFDSIMSALQKLYISFTPTGGITLEHQIVTTVEIPKWTLHKETYTN
                     EEVQEILKQFKEEMVETTNQLMNRLINRIAK"
                     /product="HNH homing endonuclease"
                     /transl_table=11
     CDS             complement(88552..89097)
                     /db_xref="SEED:fig|6666666.1070250.peg.77"
                     /translation="MKPHKAPDIAVRSDVVTEQSKKVEGMDTALGIPTEKIPTTPATI
                     YKNGFDKFVLFLKGEVKNGSQEERNDFQLSFMKDIVNLLQIDGNQAHEVLDHWIVTIA
                     ANKAAFGQNSLLAPLYVIEKEKLAPISEIDRYKKFMLFMTMLSANIKVRDHFISNFDV
                     AKLVHLFPGAAAQTLNNYAYR"
                     /product="hypothetical protein"
                     /transl_table=11
     CDS             complement(89098..89409)
                     /db_xref="SEED:fig|6666666.1070250.peg.78"
                     /translation="MVYGWVNEKETMANALIYNHQRKDFFHIFSVKSIGETFGLREYD
                     SLIPLKDYMDSPVNLIDDLLEGVAIGKRKAKEQAQRAAKNKMAHPDPSKELNKVIKEN
                     T"
                     /product="hypothetical protein"
                     /transl_table=11
     CDS             complement(89538..91148)
                     /db_xref="SEED:fig|6666666.1070250.peg.79"
                     /translation="MSEQIKDNSQHKGAGYKTPFKEGESNPGFATPLFLGSLKEQHDA
                     IMQTAIIFVQLRQMKMDKEQGKGVPDQILNSLEVKYAELKEKHFQNVDQEELEETLAN
                     YFTFIQRGERTLRRDDNLDLLDPERFSNQIQRDNTVMSLIEPVPVKNNRNKTSIRDRM
                     RRSLLKASSSADEFIIVLMNSRILLRVKVPTPWELASLINKISVSLQRTQFGGRIRIS
                     SLHLERALIIRTIMDWVLSRCTYWSVSDIVESEELLTVIKREDADIIATSILAIGAPK
                     GISYRLTCLADKCQYSRNILVDAAELAVFDDIRYPEAYMVQMLETINTGKKYTREELL
                     SSTVPYRDVDLSDIDARVVSHDGGIVLEIDSPYLSEYFMCFDRAAELINKEIRELAAQ
                     FPNANEFGEKRKELIGSMRMIDYLQYFKSMTNKADPLNPDEKDEIILRSEDPGEFNQG
                     LIDMFNEDEEFYTLALTKVLKLVPRFSYTFIGIPDDECPKCKERHPQKEIRNGFTPID
                     PILNFFDQARMLIAIRREIGALQEEILS"
                     /product="hypothetical protein"
                     /transl_table=11
     CDS             complement(91141..91830)
                     /db_xref="SEED:fig|6666666.1070250.peg.80"
                     /translation="MSIKAQRNADKKRAARRIASTAKKKNANRNQVSVKPVKSKTFNK
                     TLENIRTSLDNNRVDSLIKHSGGVNKEKLSKINTDELINSTRSAIGDCFKLFCYVSLA
                     VKLGEQNKINYQPSIDIEDIARSMMNIDKTFSTFKALRESDPENFVINVFDVGSELET
                     RATELYEEISKIDDEHGIAIASYVTGSAKEYMIEHPEVTMDEARIAITEAVAYTVLEQ
                     ASVKQELMDNV"
                     /product="hypothetical protein"
                     /transl_table=11
     CDS             91869..92747
                     /db_xref="SEED:fig|6666666.1070250.peg.81"
                     /translation="MFDVVDIENEDFALSDIGEMWLDFCVTCSEQSAIQFKTAYNLIT
                     LSFPDNNLGNDITNILIDDGIETVDKSSHVRKILIFGLIDCLNVLGITIDLDFTEPNN
                     LKDISLILDTLYTTDGFEDILSLNAILENEELDTKGRFIEVIKKLYPEHDCECFDYLI
                     KDVGPMVTKGILVGLNILSTDDNEYLEPSLKKRMVNNKTFLKGTLAERHIINGGASGL
                     TLENLTLVFVNELGQAMLESQERYLKEILALMIVASLSDTQIESQFMSLANQFGEDFQ
                     LLYRAQEMVKQVTLHE"
                     /product="hypothetical protein"
                     /transl_table=11
     CDS             92740..94035
                     /db_xref="SEED:fig|6666666.1070250.peg.82"
                     /translation="MNKFDYLFEAFKQRAYVNKSFLLSVFSIVKDTPNNNNKLKTIPY
                     ALFRDDKEKQVYFIRDGERVVIDHPNFELPLFDKDEKVKVNPTIHEYIQDSFETTVGI
                     FLTNLVVLYETIGFATSYINAEITGNKIKSIIDKVMVDDGIDIPEGKASVTDTLKITK
                     NLDYLEGLNQVFVKASSLDVLTVHPEVVALRDKLLDELETQGKLNDPTAVAKAIDQVI
                     ELDAKIQYSGPSKDFFINPKFIDNARKKMFIIFDMVPDFNTGKYKLLRKSLNERWDIE
                     NYPAYINTAISASFDRGNATGEGGAEVKLAILLTGRMLAIDTDCETTRTETVVLSKLN
                     FNGWVGGYFIKDGKVTLLDKTQTDLIGTTQEFRVPQNCKQPEDNLCRVCCGEKLGSIE
                     TRLSSETVFIFTQYMLTRMKAMHVSQLKTLTIPFDSMFR"
                     /product="DNA-directed RNA polymerase subunit beta"
                     /transl_table=11
     CDS             complement(94095..94547)
                     /db_xref="SEED:fig|6666666.1070250.peg.83"
                     /translation="MVLNFNIVDLEDCMDGWNEAQIHLALECVLNIIFHPHITSLDAT
                     ENFDEIEEQWVCETVSLIQNHCDGSFYDFHEIPKTETGYIEQATYIENQLNNLINKMV
                     EDISSDIYNEHVNYLHEEMSMATKLNLVNFRYYTTTGQLTVSVQCLIF"
                     /product="hypothetical protein"
                     /transl_table=11
     CDS             complement(94576..95019)
                     /db_xref="SEED:fig|6666666.1070250.peg.84"
                     /translation="MFDENELTGIGVGVYGDEPIQVPNVTTTAWLMINPRFTTPIDTP
                     QAVLLEILVYSLGETLIAAPGDYNDAMTCVQELYGKLGPLDKAHCQAIYEEIQKHYNA
                     LWHDQTFYGLNFSDAGFYKYVTTIYDTTTRFVLFADPDFKIGYWE"
                     /product="hypothetical protein"
                     /transl_table=11
     CDS             complement(95012..95503)
                     /db_xref="SEED:fig|6666666.1070250.peg.85"
                     /translation="MEKLLTNFKPPETLTFCFYVDEEDEDLLHVVASGICALIAHSRD
                     NPDTSIDNIFSLDIASFAMGEMLADCYGSVANFEKEYSICNQTLRDIMEMQGTLLNDV
                     ITTSEGVSMCLYQVKPKMIIIILQEGLQPEPNSSLMGLYATIDNYVNYTNIVGLPPDL
                     NYV"
                     /product="hypothetical protein"
                     /transl_table=11
     CDS             complement(95566..98154)
                     /db_xref="SEED:fig|6666666.1070250.peg.86"
                     /translation="MRTTLTVYKASTYVRLTDFKPELVRQVLRPFCKRNFFRFQKVPG
                     ELFGTSKWEVKQVYARFNHNETELRFNPSKLEELLRIMESSGYKRSRIRIEDEEKIQA
                     KKVDISFLNDKIKPRNETQEEYCDFMGGPLPLVVNNMTTGGGKAQPLHSKIKIPGGWS
                     TMGEMKVGDYVTAWDGTSSKVIGVFPQGKKDIYRITFYDGRSTEVCAEHLWKVYDCSK
                     RKHKRWEIIDTSEIIRRFELAQPRIYVPLPAAEITEDKDFKLDPWALGALLGDGGFTG
                     TVVTFTNNDPFVVNKLSERLGEDFSVKTRHTAKAYENFITMNQSKVSLLSVLKSIGIE
                     QAVSLKKSIPEEYMNGSIEQRWELLRGLMDTDGSADLCGSRNENVGHPVFSTSSEKLA
                     LQVQELVWSLGGIAKITSRIPKYEHKGEKLKGQLAYRVYIRIKNPKRCFSLPKKKDRV
                     PQETQYSEKLKLRITNVELVSHEEAQCISIDHPDHLYVTDDYIVTHNTFCALYTAKLL
                     ADRILITVLPRYIDIWIKAMGEFYNIKPQDILVADILNVQQVHENVKSGVSDPKVIIL
                     PLSKIDIYLKKCKEEPTLPTLDQIYSDLGIGTRIIDEAHESIYSVYNSLMYGNVNKTI
                     ILSATLKGDDEFINGIYSQIFPHTSYLKPPEYTQYIRVISYFHRMKLWEYRINTKGFG
                     GYSHVKFEQGILKRPDVFERYYQMLKGAYDMFYMDEYREGQKSMWFFATIEFCERFNK
                     RLLKDYPELDSIVFNSVTNKKNPTAYREHRNVVTTPGSCGTGKDIKKLYAVFSPIAVS
                     SSQRNDQMVGRTRPIDEWWPDLDPIFVYFVCVDEPKQVEYGRKRKGIFTKKMKIFEPI
                     DSGVTV"
                     /product="Phage terminase, large subunit, intein-containing"
                     /transl_table=11
     CDS             complement(98291..98650)
                     /db_xref="SEED:fig|6666666.1070250.peg.87"
                     /translation="MKKFYCFKQGRKVPKWMIDFQSKDKQAEFNNKKSKIVFAKTILA
                     VRNPGCHTSCLLLKSNVPDDERYFTVKNMEHADVGGVNGATGSYIIGKRFQSIFGKNL
                     HYSHSIVNGKEVLTQIK"
                     /product="hypothetical protein"
                     /transl_table=11
     CDS             complement(98655..98930)
                     /db_xref="SEED:fig|6666666.1070250.peg.88"
                     /translation="MKNIYLVKKGNLLPKELLQLPSQSQLSKNQRVSIAAGMDILIFK
                     ENKEWIVAPAKINQEGSLIAAVRARKEHLCLLQKFIMRVHPSIKNKG"
                     /product="hypothetical protein"
                     /transl_table=11
     CDS             complement(98933..99160)
                     /db_xref="SEED:fig|6666666.1070250.peg.89"
                     /translation="MKLANIETDVLIRELIDRGYQVSKIVNQRPPTPKPINRDKVLVI
                     SLESGNTKHQPSLMQCGCNHPLCPLCNKKRR"
                     /product="hypothetical protein"
                     /transl_table=11
     CDS             complement(99215..101233)
                     /db_xref="SEED:fig|6666666.1070250.peg.90"
                     /translation="MKKINLREWANSDLVTVLDNTIRRYRCQVEDDNGDKVITDSWLL
                     AHTWFSLGIHRYFNNYPYLIDEVVVLNPEENRQAFIDDGVLTKPIDNFLARVMIDMED
                     PEGYDLIKQLIFVWHNQIHNYMCVKSETGVVAGSTYDINHAYKNPKIANLKQRVSRGE
                     TNLGDAMIEFEQIMMTDPDFDRSVFGLLYRTRAVSSVQSFQLIIARGYVTDLDSSILP
                     NAVLNSYGDGITNLADSLADSKGAGFSLISNGAALQDSEWFHKKVHNLAQVVQGITYQ
                     TDCGSTKGPKIKVVSKDFKKSLAGKWRILDDGTTELLHGENLNKINTGEFIKIRSVAW
                     CNHGRTGKPCSKCFGKMESAIPYNPYTQRGAVPGLFYGSTFAEPIGQSILKTKHRIGT
                     ASSVGYKVNPRDADYIKTDEPGDFIYFNEKILNDESDPYLILDKETQQDFSDYSFMES
                     LDELDGSRLRTYEKIQLKVSVANPMFPDVRATHYPIIVTTVASRDARMTKAFVEYLMS
                     QPIENEGKTYKISLKHFSPEEPAFELPEVNEDLDAYRKRVESFFLFKELRRRWDYFIT
                     EEIHGELLVSLWKVVDEKYKNANIILHDIFLFSCMARDPTNLNYGLPGADDQRVILSL
                     HEAVIHRGMCNALLYGYQNESLLKDPYKFLIQNRQGGALEAFMQTLAN"
                     /product="DNA-dependent PhiKZ-like RNA polymerase subunit,non-virion"
                     /transl_table=11
     CDS             complement(101279..103393)
                     /db_xref="SEED:fig|6666666.1070250.peg.91"
                     /translation="MKIVKVNKVADIVNQCTNRTASVAVGMNASRVLVSPSRLYMLGK
                     NLGKAAVIHHSTPRRYTSGEEIEYAKTARKIEIDSDVRVEGVFFVKDFQNSAEPMLWG
                     TVYVIVKQLETGYYDLIEMTKFNAQNMDLGFEYRYDQELLRNVREDAMFKKGTVFGTS
                     ARITDSGEWCPGIETAVATMSHVYTEEDAVVIFEHYAKKIAVTFQRMHDHQWNEDEWV
                     PLNLYGTSQFHQPTPLSGEPVRADGIVMGFRKKDPNAGLAGMSKKALMKPDPVYDVLF
                     YSTPGCIVADIEVQTERYKNQSNNRRAEKATQPHTVVLEKIEESYNSFYNEVLRWFRR
                     KNHQYANNVPVTEALENFITRCLGNVTRDYHTPGANGRFHKVKRKIYNIPLKDWRIII
                     RLKEDVEGKVRFKNTGMDGNKSVIMKVLPSEMAPVDDHGNMADMIVGNTPAFRRQILS
                     SLLEQDINFVNIHLWPKIKAAKEAGNYQEAWDNAFKFYDTVNPEFAALADSLNADQRI
                     EHIDWITRNEYEFSVKGAQSGNIVGVKISDRLEKTYPNIKPTPVTYKNEFGETIRTRY
                     PIPISSLYYIMLDKFGDDISCQSLPKLNIFGLPTSLSKHERAREFYRAVLNRNVGETE
                     GRLYINQKGGAAAVRALSLANGPKNLEKACKRILRAPNPFLIEQLIKPGEENDNHSIQ
                     VIENIMSDFGIRLRKERPSDIV"
                     /product="DNA-dependent PhiKZ-like RNA polymerase subunit"
                     /transl_table=11
     CDS             103474..103809
                     /db_xref="SEED:fig|6666666.1070250.peg.92"
                     /translation="MPININSGNEYFYTEEFKTTVRSCKEIILAQASWAGFESPAVKQ
                     AYKGNFHKLLRAFGGEAPIVPEDMIWVIAYINGIENPNADFSHLDGLWIVDRFVITNI
                     IQVNRVIRE"
                     /product="Baseplate wedge protein similar to phage T4 gp53"
                     /transl_table=11
     CDS             complement(103870..105378)
                     /db_xref="SEED:fig|6666666.1070250.peg.93"
                     /translation="MNALNKLYEAMLLSWNVTFTPEYALMLSMGGSEHPVKVDDKNVY
                     LPTAENLSAVTIGKVFFHPACESIMSKETEIFKVIRKLTSAKIYSTWQPIAQVLFAVA
                     AKKTGKTLSDKMVATLNPFKNASQETKQQLIQLIKGVGITLDAAGIDNRLITFNMHKG
                     GKDENDRHIYWTATPVFPYYNELCKFLLKNQGSQTDRLNFNGTAVSREALELMIHLME
                     ICFPSASDPDMCTAFVVSPDAARLTAYLNSYVMVATGLNSLIGKHRKEFDSAGQYGID
                     IEWSVELDNLGSLKGLIPSLDYNNQNINTVQEENVNTNVYGNVLNTQSEHQQPYQVQN
                     QYNQQQTKPTPNLPVKPSPRAGEKFIGVTYNEASGIFEYRYQTTGGMERVTVISEGGG
                     LISENIVNPMMQTNPLNQFGMNLGMGGGLMDPRVQAALLLAQSGMGATNVPPLYGVGT
                     PNGYVVDPYTKQLIPANQTTVNNGWGTQTSGWGDTQTNPLDVVGGMTNINNF"
                     /product="hypothetical protein"
                     /transl_table=11
     CDS             complement(105401..106933)
                     /db_xref="SEED:fig|6666666.1070250.peg.94"
                     /translation="MQLIRAKVGLTNYYVNQVIRQNQVDMSNQVVDQLISENLSGGVS
                     KASILNAAAMSGCLNAQASDFATIAGGWNDSKGLMKLDFIVEQSNVHVIYMHVIGYIV
                     NNDAQGLSTNARFVPQFSWKTEETMVGSGDFASPVSTRRTIGERTDYLMNDGSNDNKL
                     VALRPTDIIQIGLNENNKNDIIQQMENEGLSGIVPTMTAASADINRLGVVTSRRSNMN
                     PSQYAAEMLSVGTDYQFRIRNYQGSGSGSPSEISLGEGVDGELSMLAHNTGQREPGLL
                     RDHFFNDMNGSLGQVRMNNFAGYSIGDLIYMYENFEDVVDLDLFDSTMFTPMDFTETA
                     ETMGTATIQEIVVHQIMFNVCDLLIRHGLVGVSFRGSNCDNFGQDGFDNVVLLPWGGV
                     SMSDDDWNLGPKVENFCQDLSNQIFARLRGEAIHSTTPIRFEVSAELFGTVQINMTLV
                     NENNISSGFSIDGSGNIDGMKTYSFPTFAINNASNVLGTSEASTALGLNFLNNIREYF
                     SL"
                     /product="hypothetical protein"
                     /transl_table=11
     CDS             complement(106936..108528)
                     /db_xref="SEED:fig|6666666.1070250.peg.95"
                     /translation="MRYDITMSGKRRIDSIIVSHKNEKIEFRGVATVNGGDATQELFE
                     FLNEFFEGSDQSNIDKMFALFKRGKRILEPGYFEEEETEELIQLRAKSLDYEFLTQQL
                     QVIIKEMYAIISPNDIAYAADVTGRCVAPKDLMQMASMGDYPEETTIDNIKYAELVKL
                     AFTAQVSYPLVHQLLDQINEVTGKDYQYAVAGNMIPNIGYIPDMTGWKIMDTYIRASA
                     ARQAGSRNTASVVSDAKYIDHIVSKGLFNKLCLSFIPSKVKDKNLSKELNSLVAGEER
                     KDQSFKFSSFSETRKGSEDQSIPESYRIAQAVNGTDETALCEYFSFGMFDENENPIYH
                     DFFKHQAIGLGIKNQALAEKLYNNLPAVWNFRFTNIQYQLLQLTFAEDVNYYLYPAMD
                     YRQLLAAICLAQVKLFEMGYEYLATVLCAVRNKNGAMTFINDEFKLNTKEREELCNLS
                     YIYSGQNTATTDNFMVLGTQNFLDELASSSWESNIEPGLLGNQVFIDAMGQGDMYPID
                     LVPEIKQELVAFIKQVNEIVEE"
                     /product="RNA polymerase, PhiKZ, non-virion, sigma-factor"
                     /transl_table=11
     CDS             complement(108640..109359)
                     /db_xref="SEED:fig|6666666.1070250.peg.96"
                     /translation="MSSSYNNNTNREFQRRPGSMLNDYRYPMPMSEQPVEGAKYPARW
                     TYELGLDGKIYFKVNDGVYGKDDRNAKLKEVALSAMDRNSLFNLMREACDNKDFTKAQ
                     YHVKQVTFGNGGRLNDHPSTLGIFTVVRNPEGKISVGYSKGTYKVMFHFNSPFESIIL
                     VQKDGEPQEDKGLMSRVYCKAFIEFSAKILDKYEIENYKPREKKDANNNGGGNNNNNG
                     GNRSGGSQPPANSSDFDDVDF"
                     /product="hypothetical protein"
                     /transl_table=11
     CDS             complement(109372..110187)
                     /db_xref="SEED:fig|6666666.1070250.peg.97"
                     /translation="MTSPIRTLGTVPISVGTALAIEVFQNTPMHRFQSFLINIRTIVR
                     NARESFEETPGEDLLFESVKEDMVGIAEHINSLKLKTILDLKFYYPSYQSLSRLFPFA
                     KLKEMNPEKLVNPKEQNRKEQVLLDNSVIKRILKEFDKYINQVDCSIPQFGGDGLILT
                     HLPVDLVTTESYARLHLLESHTGTIKNFPLFSTKLTGASEHPNIPLNKLTIQVFGDRA
                     NHFYAQSAAIKNEIKQLANSVPWSTGSTVSFVRNSINKLPSTNPAKPILLKMI"
                     /product="head-tail connector"
                     /transl_table=11
     CDS             complement(110180..111322)
                     /db_xref="SEED:fig|6666666.1070250.peg.98"
                     /translation="MSMIKALWSSDHHTLHPHTPTRHTLSCMDKFYYKDNNPKEIKLS
                     VFGGDVFHDLASANDPNMILVQRWFKKYNHICHENKTYARYLEGTSSHDWGQPELLEI
                     SKPKGSPYVKYINTLCIEYFPDLDINVLYVPDNFGKVNTETIYELALEELAKHNLTQV
                     DFIFLHGGFKFQLPPIADKHGTLYDELKWSKLAKHAIFSGHIHKPARKLNIHCSGSFN
                     RTAYGEMHPKGAYRFSFNKEKFFAEFWDNKDAQIYDYIDVTPETTTKELIKILNKYLE
                     KKPPVRTHIKVRNGEGSVVVPLLNEYKEQFPDYVFESDNVKKENVNIDETLYDPEEYA
                     GVQLTKENLKDNLYRFIKNQLGDSVNLFEQYDKELLDELLDEAMND"
                     /product="hypothetical protein"
                     /transl_table=11
     CDS             complement(111355..112179)
                     /db_xref="SEED:fig|6666666.1070250.peg.99"
                     /translation="MSEKIIVEPLHQEGLENIDQMDHGKLIEFLTGSFKYATVGGQRV
                     IQTPDGLFVEHVLMEEDYFVNNWLVQFAIHQVGDKNYFNMEEWSVLTDGFTKGVIVIN
                     EQKEPVLLIRKFTDMGLSQQGTEQLNFCGSYASHANHAQEQERDELVKQFALQVKSIT
                     ENDETDNTITGMIPLWYYRKHNVDPKTLQQVIYIRDNFKFANQPIDPDGDIIKKVEKI
                     LFTWNTENTVTNSDKAFVLEITDHQFNFDWTGNLLEPQQTPSTEEKVTATINPFED"
                     /product="hypothetical protein"
                     /transl_table=11
     CDS             complement(112172..112576)
                     /db_xref="SEED:fig|6666666.1070250.peg.100"
                     /translation="MAGIVGTMDTLGWVDEPVVKIDRLIAYWFANRKDQSIIFRNIQS
                     FQYVVAKHQDDKQIDGFLQEIQSNLQSFLLECFDAAEVKARAPGYEVGKKMFTLAISG
                     RVLEKDTYYDLSHSVILNGKTFEKIREGRSNV"
                     /product="hypothetical protein"
                     /transl_table=11
     CDS             complement(112643..112780)
                     /db_xref="SEED:fig|6666666.1070250.peg.101"
                     /translation="MTIANVFFGSIGLVVFGSLAFHYYKEWKQNKKQKQRRPMARFNE
                     A"
                     /product="hypothetical protein"
                     /transl_table=11
     CDS             complement(112792..113268)
                     /db_xref="SEED:fig|6666666.1070250.peg.102"
                     /translation="MTNVDKTPGAVFFENLAVITGNNALVKLNMTDELAMAQRHQLVA
                     KRSRKLDVYSSAVMIYFCNVLDSKNFAQGHKDRKKVIIGIADVLAVAWVLYDSGKCLR
                     HIEPPYTTIDQLIPWLDIKLLEVFSYGLDPFLCPSAESLKDILMDFERISNVFKIK"
                     /product="hypothetical protein"
                     /transl_table=11
     CDS             complement(113347..113826)
                     /db_xref="SEED:fig|6666666.1070250.peg.103"
                     /translation="MGMGYSSLCVDVKSISDIYVAVSKFLNEFPEEEKWEMVNLSGNE
                     IHATLMYDKRDPEIDPGINNTVYTANVIGFEKMGNPNGNYYALALVLESDAIQRRFKE
                     LQELGFEHSFPELKLHISLNYGSSTEIGYRILNKMWEKDLFPKTIKLCRETWNKCKV"
                     /product="hypothetical protein"
                     /transl_table=11
     CDS             complement(113826..114206)
                     /db_xref="SEED:fig|6666666.1070250.peg.104"
                     /translation="MVVTSLLTTIFYLDFKMELTTEIIHTDDICTIIRSGTINDFVAL
                     DNQQNELGKICFQNGSPVIGVNGVTLEAVIAMCIYRLDKFNQNQFKCQHNDIALDGLK
                     SALFALNTRIEDRKERNVYDTEKA"
                     /product="Anti-Thoeris, immnune evasion protein"
                     /transl_table=11
     CDS             complement(114226..114900)
                     /db_xref="SEED:fig|6666666.1070250.peg.105"
                     /translation="MNATSAFMYGCGGAMSENAAASYNSYMGGIYNQFSNLTGWLSGA
                     IDSVKKSHEKFMNSRMWEFSNRVGKDGYYVGRFEIGYLSDLKYQQQAVGFMRNYIMAN
                     PMMMGLYETGHISGYDDEFSSYCTGLGRDNYFYNKAVDGLNRLNDDGIIERTQYLTNR
                     DDFVRLSVKERIDIFRTWQASNLHLANELFDPTNIMGENRLNNEEALEVLEQRRKALE
                     EAESGD"
                     /product="Phage protein"
                     /transl_table=11
     CDS             complement(114904..115083)
                     /db_xref="SEED:fig|6666666.1070250.peg.106"
                     /translation="MYCIMLPDLISRIQAYSSFGHHQMLDPNRLFKTSRFATATKTNL
                     LNYNALLLDEPIQED"
                     /product="hypothetical protein"
                     /transl_table=11
     CDS             complement(115766..117187)
                     /db_xref="SEED:fig|6666666.1070250.peg.107"
                     /translation="MPTLAEILKPYEVENLLPSAIFNKIIKETGFKIPKDDQSFYKAL
                     YPDFDDYDARHNCSVNTPIYLNDFDFNKEEDRDRIISLLRTEYEGNCFDTVASCECKK
                     YRSNIYLDMNVVCEDCGHSVTKPLVDKIETKVWLKTPDKVAGFLNPSICKVFFDNLNT
                     KTPKVNLVEYWINSDLRKEKRFRDPTNTAFKIACKIEAFRDTLGLEFGYNEFIENIDL
                     IIDASVNQDLCGILDVDERSREHYSRFWNKFKHLAVSQYFPIPNKITTIIESDQRDRY
                     INKEKTDLDKFFFTIADMFPAYDIRSEENGTLMGKHFTKLRAVMYKVMEAVVFKKKGM
                     IRYHAGAGKLPMTGRSIITGESGVCRSDTIVVPWLYGITCYDKHLSNWLYRVKGYSPL
                     KAKEIIRSAANYRHPVIEEFFDWIETNQYAMAIAGRNPSIQYLSARTFFLKFNRDVED
                     KSIRIPITVVKEFGRLCAEVKPL"
                     /product="DNA-directed RNA polymerase subunit beta, PhiKZ-like"
                     /transl_table=11
     CDS             complement(117317..119305)
                     /db_xref="SEED:fig|6666666.1070250.peg.108"
                     /translation="MIHTDDAPESQSGHQLGADTSFGQQPQDTPFQSQPQQQDSSSNQ
                     QGNVTMSTSVNALTTLLGMHNIVASQHQISELDLVIKELDERTKTLRMNTAAEAQKAT
                     LPKAVQTLSTEISPQLPGVAVYTVINKVVFVMPVLFFKDGVTDATDTVQLQNEAPRGF
                     AKVPNSFMTKDLLTRVKQAFSVVEGNKMDEVYVMSQNVINLERYIKNDVKEGDLIRAV
                     VNRMMDDWNLGLLSLGILLGVKNNVTLPSPAKDGKLFGEHDAALARIEAMSRHVHNGV
                     PTPYNLSVKLASTNKNQGGYSQNNNSKSIITTNLNVQLEMMSPGQFQQARVARPGQGG
                     VGPLVPVVSIGTSFPGETLNHNASPIASIMGLYAALCANGQATLAEAYRGKEVGYRGN
                     LSVFNNTLAAMLPGVYVANEFLTDKNIMNIAVVSSWIQKYVSTNPVYVIDIAPNLENS
                     AISEFWFGVASKDVTSPYYRAVIAGMNALSKGKFSELATLNGNENGRDVNKQWKVGDA
                     IVHQTKVLRPHGTGFGKDGKLFDLGEIDAMWLRQPEYYGQNEQAIAEFMALIQGTGNL
                     DVRVRQFNIISRLQALTNNTARIEGWDLRLIVSNAFASTMAQAMVAAGTVAVSASNYN
                     GQWTHQVDNEILNMMMTATLAPQNQNSALGLSGLFTTL"
                     /product="Chimallin; phage nuclear shell protein"
                     /transl_table=11
     CDS             119551..120648
                     /db_xref="SEED:fig|6666666.1070250.peg.109"
                     /translation="MNQFLLSVGGGTKPNLPLFGKMNNLRAIHKRNVERFKSFYGMGN
                     RVLPNQHPLVQFLLQLSIDPKWTPNELYDNIVMSSKKIASNVGITSLYNRGKNHSLSL
                     YPEENHHTLLVMPFDKDLNGKWEPDNEGTVRTNTTAALTPLMTTSKTHYWNIDHLIDG
                     VVRKAPEDVYSVLELDPFALAFGFYWYLKERIKNNINVGLTPHHYVILVLMEAYIAHN
                     NLTVLNLITDNENVVVQSSGFAMESYNHLQNEHTGWARTTLLSERIKTSGEWVSLCGN
                     CFYDIDNRKSVFSQRSDSVMFVQLGWVYTLCSLYWASSYLFFMDFMGSFDPMVTSKLK
                     TFYKIPMNFNTNQIKDPYWNSFYINVWKNLN"
                     /product="hypothetical protein"
                     /transl_table=11
     CDS             complement(120721..122790)
                     /db_xref="SEED:fig|6666666.1070250.peg.110"
                     /translation="MSTASPFVSDEYDTNRNLIKHSIDQYATVVSKIQNLPFDQVKKE
                     LIEFFKAKKDDFKSKRAKILVKNKNEDRELKVVPFSSVLKHVQEKNYHFSPSMIAYKH
                     SDEEECVNAIGTRDFLANRKFYKDKRQDAKAEGNKDLYIKYNELQNAFKIFNNAQSGA
                     MSSEGTPINNKTGHTTLTSTCRCLTSTANLVNEQFIAGNRFYNTPENTMQSIVARLSV
                     TNFDKVLKVMEKYQLYYPTSEDVLKIVERCSRRYWESRTTMQYIKKFLDSLNEVELAT
                     IAYTLDLVSLYNFNKKFIHQFFDEYVEVPKVIEGKEGIKPDNGDKYVLTISKLPPDSE
                     KIQVNQLNEYHMELESKYFDFMNIFFKSPIPPSGLFDVIHSVRDCVLTSDTDSSIYTV
                     DAMTEDYTDDYEKGVRLNAVLTYFIRMISVDQHGQLSANMNVSKRNLRMLNMKNEYFF
                     GSYVTTLMSKHYYASQRMVEGVANKEPEMEIKGVHLKSSKIAANIKGKAQEIMESVVN
                     AVEQKKKLHAATILFEIGEMEREIINEIKSGTWSWLTRETIKNASAYSSPFSEKYMYH
                     DMWEQCFAHKYGPAPELPYVAAKMSVDMGSKTKLKAWLESIQDTEIKERLTTWLIEKG
                     KDGLSNLYIPREILQNLGDIPTEFKEAIDYRTLIKQNCKSIYEVLHSTGIYVMNDNIT
                     RLISDEH"
                     /product="Divergent Family B DNA polymerase (phiKZ-like)"
                     /transl_table=11
     CDS             complement(122866..123288)
                     /db_xref="SEED:fig|6666666.1070250.peg.111"
                     /translation="MKINELRKGDMVNFDMIAPGIFGSQYKSVLVQGVVGYETASIID
                     PELNVKHQNFYPKFKENVNNINDPTIYDYLIIKPDANTNQVLVIGEPWIQPGTLEVTK
                     GRVATILIGDWQERYEAPVKDFFANLNVSFTIQVTDKQ"
                     /product="hypothetical protein"
                     /transl_table=11
     CDS             complement(123285..123926)
                     /db_xref="SEED:fig|6666666.1070250.peg.112"
                     /translation="MWIHLDNFKYEELLETIIKEKQLEDTVVTTNILAEVFRKLGRVG
                     KFKKIEVPCKYKTMINNLIDALSLIKNGLDSPDAVEILEDFTKRLSSTFTKTDPMYYA
                     LKIVKDFYGTYLDEEEIDTITIMISPSEIESLMSDIDFEIMEMVGGDENLEVKDEADI
                     LIEKQIREMLYIEENDPNLVWELLVVNDKGPTVKYGDNLIRFPTLVAIVRPTI"
                     /product="hypothetical protein"
                     /transl_table=11
     CDS             complement(123940..124248)
                     /db_xref="SEED:fig|6666666.1070250.peg.113"
                     /translation="MTQAHVPSEIIKFNIGFPGIPVESALSAVGLVIQTFGILHTLPI
                     NLDDPNSLTTGNPQVDTPILAKFLELKNLCHHINVTFNTCLCKSQMYDNVLFLTFECS
                     "
                     /product="hypothetical protein"
                     /transl_table=11
     CDS             complement(124449..124910)
                     /db_xref="SEED:fig|6666666.1070250.peg.114"
                     /translation="MSCKETIEVKSINFSSFFYFIEEAIEQNQIHANKLIKEKDKPGI
                     AVMLQTYLIRACKVFSLTGTCKEGDIKVWFSREVLIEEFDDLYLKFRDFLVYQLGLDL
                     SKKYGLSRYKDNLNFILYEIGDDHDKLMSDCQSFPITGDCESLPIESDPFL"
                     /product="hypothetical protein"
                     /transl_table=11
     CDS             complement(124888..125361)
                     /db_xref="SEED:fig|6666666.1070250.peg.115"
                     /translation="MYTIDTDDLKMRIALLCKIYGFENQAQNVDERLEYFFTLTVDCV
                     VQILNNKQDKINTILDTMITEYQNEEPLFYELCPLIEQLVHDIKTQFYTAGFDPRLMY
                     KVITKKCGRRSLCTIIMDLEMTFLDFKPKVENHDISQCVEDNPTFEVLNELQRDD"
                     /product="hypothetical protein"
                     /transl_table=11
     CDS             complement(125375..125692)
                     /db_xref="SEED:fig|6666666.1070250.peg.116"
                     /translation="MEKRGRFLPLYKFMQLIFNLAGHSQDLKTLSECPESLAYSVIQD
                     ACLDNGIPLPPSPFDRNLSFSHSAVYEIVKDYVDDQIATLPIPDNATLVNLGHMRFQL
                     TFY"
                     /product="putative CRISPR-associated endoribonuclease"
                     /transl_table=11
     CDS             complement(125704..126657)
                     /db_xref="SEED:fig|6666666.1070250.peg.117"
                     /translation="MQKCFNIYGLGGAGITNLNHFLKNTNHGKFVDNVLGVDFSDANP
                     GTDGAYHIERMEGVEGSGSNKASNAALAPDLVKRALAKLPANKLNILVYSASGGSGSV
                     LGPYMVKAMLEKGIPVLSIVIGDSTSIKEMDNTVGTLRSLLAQAQLHEAPVLFCYREN
                     TTKNTQGGINAEVTRTIDNALLMLNLNNERIDYADIKNLFFFTNVVKADPILSQVSFC
                     NEEKVTEYKRIPVAALSIYNDIEQIRSPFTNLLYRKAGLFTDVTKGYVETAHVVLDHG
                     STLIELEEMIKEQQAKQAELAGRHKVKQVDLSDASPDGMYL"
                     /product="Tubulin"
                     /transl_table=11
     CDS             complement(126774..127178)
                     /db_xref="SEED:fig|6666666.1070250.peg.118"
                     /translation="MNTTKRVEVISLQIQDQINAMLDELGSSPWPIVSHIEDQLSFGM
                     KITNDDEFRIQVTAFPQGEPGSYVLILSGWFSIEDRRFKESNIYALSIPQAGVYAQNY
                     MISDVDVDEELYSEIYGKIREFIPECVVNILS"
                     /product="lectin domain-containing protein"
                     /transl_table=11
     CDS             complement(127156..127542)
                     /db_xref="SEED:fig|6666666.1070250.peg.119"
                     /translation="MNTEEQIKDIFKNALLENKPKAYKNVYDIKSMSPGDRLNFFSTF
                     RYRLNKIDVLIIGVMIRLENPNKNVRIHITHIKLWKKYTKTIFMKGLKINHRSLLDII
                     EHDISGLLAEKLEKAKVVISEYNKTC"
                     /product="hypothetical protein"
                     /transl_table=11
     CDS             complement(127667..129313)
                     /db_xref="SEED:fig|6666666.1070250.peg.120"
                     /translation="MCKLNFVQPKSLVTNKEILPNLRSSFKISDQEFSFLCDIVSVPV
                     VFLVEQGIFTQGIVDKILNGGSDHQKLYLAHREIVFGMGYDKAWKKMTECIANSLFFK
                     PAVAKVNNPNFSDTKMDVIKTKDDRFNNLDPIKQFNITFGSQQLDSNMVLDFGVYLKN
                     KNLDVTEKLLGRKQEKESLKNDKDLVFNSFITFVRKELSDDHESDVVTALEILEDYFT
                     AKQLFAKFMSREITIEEQWLGKPISEIPLKQFIGDIITIIRKIQGIKKCVLDLPQFIS
                     IDPDDLNPSVLRPFKQWLVQNCFPGTQTQEVLKTKPLDYQLKDSHQVINIKLMNNDNW
                     GKTLQGIIKIFDDRLVELQAKAEKSFATVLNQIQSGQISYDKVKERLTLPNIHTKNKY
                     NTRYIIKQLGGIPAAKEAIGVTLEDMDEKECIAILKFQIALYQQGSGQFNSQILDQKR
                     KQIGVFLDYLYKETLALNTNPDFLGISRHYKDNELEMMITCKFVHDLLGSPILKTQVD
                     IIRSKHFATERSRNFSSFDFYYGGEEYRNKVMEKVFKSNI"
                     /product="hypothetical protein"
                     /transl_table=11
     CDS             complement(129329..129637)
                     /db_xref="SEED:fig|6666666.1070250.peg.121"
                     /translation="MRPNHPLYRFVKSFVSFVNNEQVIKSRPLKGITAKFHRNLEEIH
                     INKDSTGRISGHLIHNKQKFDINVEQTNIIIETTPPAIFKLSDVSGLNNHLESLYNTN
                     "
                     /product="hypothetical protein"
                     /transl_table=11
     CDS             complement(129649..130110)
                     /db_xref="SEED:fig|6666666.1070250.peg.122"
                     /translation="MEGSRYEYEIQGDKIILFDKENEGALTIRFSPPDKKSGGLLMDS
                     VICDIMTDIYKKKLDLILKGHSVIKVRHELALIGKVELRSCHLSDTVIENSVLTYVSM
                     VPYTEFRNSQIGYVGKTDIGKVVFQHCDIKSQSGFKFPNQPITVFNNNCLV"
                     /product="hypothetical protein"
                     /transl_table=11
     CDS             complement(130131..130760)
                     /db_xref="SEED:fig|6666666.1070250.peg.123"
                     /translation="MTRTQALAIYKHLINALTRMKEKNDETGMTCGTINYPSLDFHAV
                     IMFMLKNSWDVSLKISVNTEEGETVIKEASALITELPCKAVHEVAAKIMVDWGFDFDL
                     SKEISINGVLQIGDLFETLYREVMIKNEPSAFWSGRLPMKVGEIEIYAGMKRPHPDPI
                     HGFTMKLGVMELPDTEVSTGISGQNVIIPNSRREIIALLIERFEAKISK"
                     /product="hypothetical protein"
                     /transl_table=11
     CDS             complement(130786..131271)
                     /db_xref="SEED:fig|6666666.1070250.peg.124"
                     /translation="MKTVSVKEIVNALSKSASELNQFLNHKTGICFIPVNENVFIELV
                     SNVDGYICSFVSSNKEQKHVVNYSVEYLYGLKSFYRIALLKSELCGYLFDHEVATRFI
                     NDEHFVSYVLNEYNEKQSVHAVKEIPTTLIDIEKCLKGIRYLFNTGEILPELQCKVFN
                     V"
                     /product="hypothetical protein"
                     /transl_table=11
     CDS             complement(131357..131752)
                     /db_xref="SEED:fig|6666666.1070250.peg.125"
                     /translation="MTIAKQICGMEAGLNRCFNDFLHTLLKQVKTNKFELYNRCNGKF
                     YKNLLSACFSATVSFKKLGPHQIPNFNVPPFVGNKNYVLAIFKIKFEGNLVGTMSFTV
                     GDVVDGICDDKMERVISPLIINSLKFIKQ"
                     /product="hypothetical protein"
                     /transl_table=11
     CDS             complement(131789..132544)
                     /db_xref="SEED:fig|6666666.1070250.peg.126"
                     /translation="MYFRDEYKASTKQLLDAREELISQSTVRFKSLCKRNAPAHSPTK
                     IYGLELTVMLKASTEEKFVGWISVANTHSVEFFVDKDCVENFDSTVIIDQLILKICKY
                     IVSDSFWKGEEFSLSEKIKYILEFGDWGDLQKEIYPQVCVIRTLTGFSYHIQSLNGVV
                     LRSGNNTDNRSTFPIPQMQIKENSPEGAQRETEHSDKRTGAFYFTQNGIFSNINTQVN
                     VIHDYLIEDLTLLHLAGDFNQDLKSTAVVLYKR"
                     /product="hypothetical protein"
                     /transl_table=11
     CDS             complement(132554..133033)
                     /db_xref="SEED:fig|6666666.1070250.peg.127"
                     /translation="MSIINGLQHLTQIVNNKISPLCLKDICEVGDYYYETIIPDLLLE
                     FRIIPADGVKIDVPALTVSYYSPSKEDVIILTLPHFKTYTHKQLVKEIHKALAAEMFK
                     ILGENKKMVFDDIDYYQELKYNNAFATLANKAKDSWHRKESSIPGKFKSLINEPVQL"
                     /product="hypothetical protein"
                     /transl_table=11
     CDS             complement(133063..133716)
                     /db_xref="SEED:fig|6666666.1070250.peg.128"
                     /translation="MFIQPTFTLTLFNNKQKCIIVNASRNINGDFIFEIDFIDFQYEL
                     VFNHKPSRETLINEILQLEIPETSVSATELFIQFCKVAKKNKGAFLLKAFNGINNIRY
                     CYAKNPAFVLKQNVAFVINYDSDLVIRFHFGYRNNKDLVLVQYTKQGTAKGMEFSYGN
                     YTTNTLIQMFKESLSSIDWIDKNKIKSVTNFVESTIQQNQNNLEFMLNRFNNKLKLV"
                     /product="hypothetical protein"
                     /transl_table=11
     CDS             complement(133773..134051)
                     /db_xref="SEED:fig|6666666.1070250.peg.129"
                     /translation="MIQLVEDINFLVSKTLDNAVLTKTSVRSYQINETKNRLISIHGN
                     KFAGLGSKLKFTHHLNQNGSWESKVKDLINNKSIVIAKGHLTRGEDLF"
                     /product="hypothetical protein"
                     /transl_table=11
     CDS             complement(134156..135304)
                     /db_xref="SEED:fig|6666666.1070250.peg.130"
                     /translation="MDITAIDPLDKVIATLVCNIKLYPRKAYDDSSLPDDGTKIFSYL
                     KEQLTNTQSFEIMDLSPENVSRVINAALELINESQDTSFLYDCVSEIKRKVLDEPFAL
                     QCFESIYKSLIHMGFNDFIYGIIPWKVFIAETNTHSFDELVAELETLKWTAETDYYKR
                     FVQKYQSLLTKEIDLLLSTMPPLINIKELTPLIYGSVWRLVLYKKCNEFKVISSSTVA
                     DKLVNTLTYADWYTCSKQEIIDDCKEAFKKFEFVSEKDVLPHLEHYGFLIENEPYLDM
                     FEQLYIEGKNRFHQEKQIDEVINLPSLEIKTEEDLLKLYDYPELTIWEVREKLTEVCH
                     KKSKLDIRRVLYLYLTRQTETFVKFENVYCLSKKECVGVLVHYWLMKR"
                     /product="hypothetical protein"
                     /transl_table=11
     CDS             complement(135318..135959)
                     /db_xref="SEED:fig|6666666.1070250.peg.131"
                     /translation="MQIKDDIILNKLKEENVLFGLNEFNVESFLLRWDKQLSLLKSKR
                     QWNCPYHSISHLVGVAMMVEKMLGDDPDLEATVVAAIHHDIDYHNPRDDVGNIVTAIN
                     VFELDYYGSNSFKSKVIELIKGTLYPYQTPPENRLEAILRDADILYSLVFCNEQTINR
                     LFLAWGPKIGIYTLREFISRNKEFISTTEYFSEEGKKLAEHYLPFALIQHDNI"
                     /product="HD superfamily hydrolase"
                     /transl_table=11
     CDS             complement(135949..136605)
                     /db_xref="SEED:fig|6666666.1070250.peg.132"
                     /translation="MFDKILEVFKQKDKVAAIQEIIYFTRYALKQSNMRISGDLKVGS
                     YKELETILSIPPAGWREYIDNIPGALRDLIKQFENGVIQEDKLQTYIDLILNNNEFIN
                     FIFVYWKLDYRTIHTELSEIELAEAVLYYFEKDNFNYPAADMYLSPLQINFRNMIELL
                     GLEEQDYKQLWEEFISPKLHCADYYSHTGGIIFELLRKKKMKTEIKVQKSIEAFRHAD
                     "
                     /product="hypothetical protein"
                     /transl_table=11
     CDS             complement(136677..137177)
                     /db_xref="SEED:fig|6666666.1070250.peg.133"
                     /translation="MSNITFSKIENNVKMYGSNQVGVYVDNELKYYIAESEYATPIRI
                     FTFPENNQLGTFINKYKPLDFSEMRFLVINRFAELVASQKEHVYYFIKVTYVNGLFGS
                     VSRDHLDYGYISLGEFGFTTEKFSPPHINKLKKFIETKSLEFKDVSKIEIINTIDFSI
                     ETINIQ"
                     /product="hypothetical protein"
                     /transl_table=11
     CDS             complement(137247..137834)
                     /db_xref="SEED:fig|6666666.1070250.peg.134"
                     /translation="MIAIQVESIDIHQARKLSGKNFFVAEGKLAVAEKEITLTTSAPE
                     GFNHIKGNCIFLYAEEISEDKENNEVVWTCGLVDENSKTLMLTNGKDTICDLTIMLQN
                     NLRKLVNFPNVTGQYIRFEYNSDQWEMSILPNFRSTEIMLRKIIKTPLKKHGWGYDPV
                     FLQHQYKISIDFYCAVEHFREEVVNYYSPLTSIKN"
                     /product="hypothetical protein"
                     /transl_table=11
     CDS             complement(137815..137985)
                     /db_xref="SEED:fig|6666666.1070250.peg.135"
                     /translation="MNNKIKMLTIDYIPLFSTPLKTEKERATLKALYDKAKAVSLKHK
                     FEIRGQNDRYTS"
                     /product="hypothetical protein"
                     /transl_table=11
     CDS             complement(137998..138549)
                     /db_xref="SEED:fig|6666666.1070250.peg.136"
                     /translation="MKDSIKQLYYLNDLTDQFFCYVNEHDRQVMFSKYMLNLEGWRER
                     FNLGYLPKLENCDLYFRRTESFGCPVFHITPFKTLESVFLGRGLSSIMPSLNGPLSKD
                     FDIKPNSISAARKLNVESLALWLPQYKNTDKFIDFDENKETESTPEVEKPAKRFIIET
                     LILIGMIVSVLLIWGYDKNLFLN"
                     /product="hypothetical protein"
                     /transl_table=11
     CDS             complement(138567..139247)
                     /db_xref="SEED:fig|6666666.1070250.peg.137"
                     /translation="MKEFNYYREIAIYLFFFPLYMKHEKARETLLKVIGEKKGTLVIK
                     IGEVLNYTFILLRNKNHIYSIKIIDMINKNEQIVTLSALGNLFKQEQINKIMNQLGVS
                     VYKEHLENSYFDYIRDSLQNGVVVERANIIDKLLKRPKRVSFYLDDTVCKFYLTNDYK
                     AFWNVFGGVTITGETTEGMIPVILFSVFNNVHSEKIKPISMNVKFGTNCRSLNTYLAK
                     NIVRYIFQ"
                     /product="hypothetical protein"
                     /transl_table=11
     CDS             complement(139264..139767)
                     /db_xref="SEED:fig|6666666.1070250.peg.138"
                     /translation="MKMTLKEVKQAVDTCMFTVIRFFDNKKDAGLIVFNNVEKEMVGR
                     GIELIRKDGVATVKITNMGVVKAQKVIERKIRDEEIAAPFTVKTEIYRKVLIKEIGTL
                     IFQNNFDTIFDCPEIREEVEREFEGEGVDTILQEMEKEKMDKLSTVLWQVYINTEAGE
                     NLEVIFQ"
                     /product="hypothetical protein"
                     /transl_table=11
     CDS             complement(139809..140519)
                     /db_xref="SEED:fig|6666666.1070250.peg.139"
                     /translation="MFSLPFEGTTSSLMSWVGFCASLSVVEEIVESVNAQMNREENMI
                     RIISSSDVIFELKWNLEEQRYFTIAIVGNRKVEELDGKVCGEFDKDFYMQIYPVLKSR
                     IPDEWEKKLNKTVWWELLGTNWIFNKTWYGKIKPSITRFETPIMQYFQISLFEQVFHG
                     SKETVVEITPMIKSTLGSWIVGSIAESCLKNSYNQNPTTVRIETYRYSEQNKGHYKQV
                     ISNVIANQIKQLVKTQVL"
                     /product="hypothetical protein"
                     /transl_table=11
     CDS             complement(141059..141451)
                     /db_xref="SEED:fig|6666666.1070250.peg.140"
                     /translation="MKESIRKFVSLQDLIDQFFCVKINGGVYVSKSPLKFGEPIVTLE
                     QIKFIEEFPEFHFSVIKPDTDFIFWITPESHYKSILFNCNKRKPISELLIYPFLGFFK
                     IIRDDLGSEDDIRKMTENVFVNDNRLPF"
                     /product="hypothetical protein"
                     /transl_table=11
     CDS             complement(141504..141989)
                     /db_xref="SEED:fig|6666666.1070250.peg.141"
                     /translation="MSTVTPLSVFKQLISLPVIETKIGFSMFYKLTEMFSVNVKRISK
                     ETFEVSLVDTPTRKESLLGKLDLEQFHYHGMSAVANLVQQYMFQKVLTVHGIDDIFQP
                     DHKFTKETYERLRAFAKRDNVFEIKTNDWKPWCKGPMTEITNDYYSLNLFQNTSIVLT
                     L"
                     /product="hypothetical protein"
                     /transl_table=11
     CDS             complement(142005..142652)
                     /db_xref="SEED:fig|6666666.1070250.peg.142"
                     /translation="MFKNVNEIVQYKEQIKQAIRTVASAGTETTEVNLDVKEIHKQLR
                     ISLTTFSENDKAIRFGLIMSPLPEEMQIRVSETIGFFTELNFFANGNLMEESVDACYE
                     LIFITFINSLVKNSVYVRNGNFKGNLFLDFLKSGKLNGLHIKSTAKTVNYVVTNKYGV
                     VVWETTMSNKTGNSYFNVDAGYFNNVLTTALTMTLLYNEDNWNIIIPTQSSISLS"
                     /product="Ig-like domain containing protein"
                     /transl_table=11
     CDS             complement(142713..143555)
                     /db_xref="SEED:fig|6666666.1070250.peg.143"
                     /translation="MFNIKNIEIVQSPMVTVWKETLKDNNVFSPEHQGQSEHTGTFDG
                     IKYQFSVSHTLGSLFYAGVVGNTPFIIQAPRNQTVQMYIGNEVTDSISSEREKQIKDG
                     ISQAFSKSVGGDEETPHNLYKYANPHSENQIKELFNMLFVVEKIEQAFKYVNSKLKDF
                     SKFKQSVRYQLAGAVTRIVGSGKISELDKVFTDNTGMDLNTIVMERDKTIIPLEFGSI
                     VVEKDGPVQIKFSVLSKDNETVLHETTLQVSVAFIVTPENKYIKEHFETALSFYFDHF
                     NINN"
                     /product="hypothetical protein"
                     /transl_table=11
     CDS             complement(143580..144101)
                     /db_xref="SEED:fig|6666666.1070250.peg.144"
                     /translation="MKTFVHGLIQGRTHLKALHELMNAKVFEFEKENRLQVFKDGKVI
                     KIQIMLDFYVYFKYRIYNNQKLIDITYSIKQGHLHYFLGTFEYKNYSTKAHITNFVYD
                     AICDVMFDRMLLQGLVIHKDENVQEKIKTGESEFQRVFWKSIAWKLKKEYRGPMLNMS
                     ISTKRLLNIPVQM"
                     /product="hypothetical protein"
                     /transl_table=11
     CDS             complement(144135..144542)
                     /db_xref="SEED:fig|6666666.1070250.peg.145"
                     /translation="MSYEKRNKVAKFRFAMIGLGSMLLALWFGFLTVVDPVVGKVDEC
                     YTVNNPDHGERFLCDFKTDEGMKSIGFRRVEWKEYREQIGSIVTVPGRIQGTAVIPAL
                     FLSLMSLFSFYLSTRRVLTPPFIGWVSSDKDGL"
                     /product="hypothetical protein"
                     /transl_table=11
     CDS             complement(144561..144881)
                     /db_xref="SEED:fig|6666666.1070250.peg.146"
                     /translation="MNERIRTIFKLYKPYRGWYWKPRFLLLAGSILFSIGITSAYKVI
                     YIAYPALETALKHVPDTPVNIMISGFSGIAIGIVGVFSMIPFILGVVLMLASIVNFKI
                     LKQF"
                     /product="hypothetical protein"
                     /transl_table=11
     CDS             complement(144878..145420)
                     /db_xref="SEED:fig|6666666.1070250.peg.147"
                     /translation="MKLRMSVLKLRIGSQSCNLVKFAKGEIDNIQFSISVDMDYKLVL
                     TRTGKPTYFIEILDSVTNQVKPISYGNYPHCKGKTDTKIFLEIEKDLLNILGTLMFSV
                     WSEKQYTRTKGKKKIAKLIVEQNPEFSEEGIIQLLNSKPTEARNWPVEILIKSVRTKY
                     CQGEILDYEDIIISMDETES"
                     /product="hypothetical protein"
                     /transl_table=11
     CDS             complement(145433..146092)
                     /db_xref="SEED:fig|6666666.1070250.peg.148"
                     /translation="MLPIIAPKISEGTEIVELIKNDSIPPTLSKEKFQGKDFSFGSQW
                     DVRCKYTRLIAWFILTTEVKGILSNYLKGKKVLEVASGTGYLAAHMKDAGVNNYTAVD
                     LQETHYWKEAKLFEGVKGNALESINDNYDVIVMTWPEYDDPFGAKVLDKMSNGQILIY
                     QGEFHGGCTGDDRMFELLDKQFTELEDISYQLNDNHVRFSGIYDFWGVYVKGPLGLDQ
                     K"
                     /product="S-adenosyl-L-methionine-dependent methyltransferase"
                     /transl_table=11
     CDS             complement(146333..146998)
                     /db_xref="SEED:fig|6666666.1070250.peg.149"
                     /translation="MWDFKLILVRVLLNLFVSQREFINNEINDAKSLGKNAKIPDLFY
                     WCGVVFKLEFKDPHWVVSINVDDQVICQDKLTNGKWGFNRSTISRLESQFQKFDPNAA
                     FIGFENYLFENINCDLDNEFTLVDRIFGKDKTKTIHTADDNFTIKLGNISRTVQGKYL
                     IKNLTFYFPNDLTGVLEGIVPWNMKVVHSGLVFNDKETFKNFCIDKTVQELRSVLKWS
                     LLN"
                     /product="hypothetical protein"
                     /transl_table=11
     CDS             complement(147070..147699)
                     /db_xref="SEED:fig|6666666.1070250.peg.150"
                     /translation="MDFETIKSRICYALGHLFSNIEVKELSIDVNHIPHWKLENFPTN
                     NIKAVSFFLNNKQRFIMFYLTSRGETKFTRPKSGMISKLINDFNHTDFRYTLTEDFEE
                     HGAVMGAFIDQYSNQRMSKLLEDMVKDMIEYNRVKRGIVYDIIHGYYVTETNRSTGNY
                     AGVFELLVKKDHERSDKFKSYKGRVINGMLANEVDGEMGERCTLEDIFK"
                     /product="hypothetical protein"
                     /transl_table=11
     CDS             149890..150738
                     /db_xref="SEED:fig|6666666.1070250.peg.151"
                     /translation="MNLIDFCVDHVVNGPSDISDYLLKLAFDNPNNLGGFVWGDQNTE
                     YSIEQGIREKVIVKMIAPLLNVQGGQTEIIDLSGAHIKNMAGGNIHVNVPDFLTGGRK
                     ILTVLEVYPGSLNRAITSNGNFTAYNSCESAGQMGNALNRVMNGLDSGQVQRVYTHFT
                     MVGNNSFIIRSAGSVMFNLVAKVVLSYDEHFSVVPPKMYYAFAKLVELGVKSYIYKNC
                     RRGMQEAVSRFGVSIDDIRDEVMEYRDASKDFRDYFEEDIQKYLAYSDAKGVSDTIRQ
                     IMPRRR"
                     /product="hypothetical protein"
                     /transl_table=11
     CDS             150750..152228
                     /db_xref="SEED:fig|6666666.1070250.peg.152"
                     /translation="MHNFSHAVNTRFENIPLFTLEQDWAGDYDDYLELKKLQGNESLN
                     SLFEPAIKYNQFGGMESIDDLFDVISGLEALTPNFVYDRDDACLDIFNELVGDDLVIN
                     PRWVSTLRRFVYGFSTKDNEHTEFFGSPYLGTHRILFKTSDRVTFFNDIIDVDEIKLR
                     DELIKTRWINKDFKVSSDAFNLSIVYLMYRVFNSDLSHQMKEEALINLVMLFHYRILT
                     SIMNHYFGYLVKPSVAQTAYNKLSLKFDIKRYGSWNALFRARAEFIINPKTGIHYETF
                     TRMDNDKKIVYMVNDMESRLKGVMNDYTKVLYEIKDSVDLVETDSGFAMMDGEINIKD
                     VQKQVNRYRNYISGILVDRHSFFKQELVSYAARALDDTRSAGQFEDKLVNIIREFPAQ
                     YSHPKGEKYKEFIDDVITHLFEYMASNSIRHNDLNSIMFKLRGAYVSNKSINKLVHKL
                     RKNGDEIIKAMTGIKTQFTVSQLRTALMLYIVLRTLTMDYYK"
                     /product="Phage protein"
                     /transl_table=11
     CDS             152239..152847
                     /db_xref="SEED:fig|6666666.1070250.peg.153"
                     /translation="MYIAIEGLDFSGKSTLAKIIAKEMNARLTMEPFCETEESKAFKA
                     KLCSNTMTKDEEIQGYGLARVQTFKNVIIPCKEQGQNVISDRNFITSMVYQSCDEISL
                     SHIFNFNKKLLASQGYDILPDLIIFIDITHDEFLTRLEDAQTNGREVNAKDLMFKDQE
                     VFDLYRSKYLRSLAYLSDNFNVAIKIVNSKENTFEHFKDLIE"
                     /product="thymidylate kinase"
                     /transl_table=11
     CDS             complement(152927..155374)
                     /db_xref="SEED:fig|6666666.1070250.peg.154"
                     /translation="MANNTGNPIGSIDLRDLQDNARNLDFLINGDADFYYDRFNKKRI
                     SIAGLTKKIEDLSLSVYINLKTYDELRSYEGNATTISILANVNNGFSGGNFWLDINDK
                     TSLDNAGIIIVSNNGNRWKRLAFFNTVWLSWWEISDPITGSRALKNAVNSGASELIID
                     IDVDVNSEINLTNTNIKKIKVGPGVTIQRIGNGSIFVKNGTLIGLPIHLSNETILPLD
                     NWLKVTGDDVSTINIDDWIYINSNCISPNVTSGSRTGMLRKVIAKSSNFLQLDMGLSQ
                     EIKGAGSSKGKIYRVNFGDKVIFEDGNYTSDSVITNKIPLIHFVLCKTPDLNNVKISR
                     HGGAGASYMHCLGGSFNNSETSDLTDNSLNGNFGYGIHLGGATRDFCWNSGTASRCRH
                     AITTGTAVLHTQTPENSWLPWGEPWFSDLNIYGVPESIYLGPVACRDCTNAAIDTHEN
                     AVNILITPNVNGGFDGINIRGWGVNVDGGQVIGTRRSNIRIFSAATNPVDSNWTGEIK
                     IKGTLLKGMSLSGASEGGSIYSDQPGGTIYLEDVTIEETGAEGINITSPHTVLRAKNL
                     SILKSGIKGSSPAIKNAGKNSKISGLLIKNFPVGIVDSGVNNEYLDVETENVSVLGTG
                     NGRIINTLKTGNRGDAQAGRFLISGGRVSELTVPSSDNLMYVTPILVPNTCNINNFVI
                     NITSLGGVNVVTRFGIYADNGRGFPGSFICTGRLINPAVIGINKGTVTSGITTLYPGV
                     YWVAVVQQGTGVLHTVNFTDESPVGIFNVGLTTPEAALSGIVGYSKIHLDGLSSSPFQ
                     GPVNEITMVPKLAIELA"
                     /product="Polysaccharide lyase tail spike protein"
                     /transl_table=11
     CDS             complement(155484..158879)
                     /db_xref="SEED:fig|6666666.1070250.peg.155"
                     /translation="MEDDHKLNIAKTILKHLNLDYTKLPEYLMDDKNKRHFLESPDDR
                     VLAHYDEESLWTLKTVRFLKDFSRFGAGIHKETNNRSFLRTAELFRQMGIKNYYFHLQ
                     LNNPLLANVDPWDPNLTDEQKSMILVECNQNVWYCVREIIKIDGRRFRANRAVISFIW
                     SCLNHLNTLILMPRQSGKLQCWYSKILYPDGVWKRIRDVRVGDEVMAWDGTKTCVTAL
                     YPQGMQPVYKITFVDGRTAMAGPEHLWTVWDAGKGRRGKWRTLDTLEAMERVKELKNS
                     NAKNHLSIPLVLPDQVSSHKPFKIHPYLVGVLIGDGLLSSGNVGYCKPDLDLFNRVKD
                     LLPAGYQLKMGVNGKTVSITKADDHDSTKHINIREELSNIGLLGSTWSTKRIPEVYFA
                     GSHAQRLALLQGLMDTDGTAEKKGNTYYSTSNKELSKDVQKLAWSLGHICHVTSRDEP
                     KYTYKGETRVGAKAYRVNIRSKEPWLLFRDPKRISRVKDCIRGAKFNSKLAIYDIQKL
                     PEIADSFCIEIDHPDHLYVTDNYVVTHNTVGMQVMAFIMQYLIGRGFRAGLITLAASN
                     RMQFVNAIKKIRSGVPDYLINMTYKDNDAGNILTYQAFGESEKNTFEVRVPSGGEDGA
                     ENVARGSTFESLSVDEPAWMKYIENILNGAGPSTLTAQKNAREKGIPYYTAKATTPNS
                     ILKEEGRYMYDEMMHSTEWREVFFDSYSESHLVQRVIKASPVSTTSPKICMQFNHLQL
                     GFGKDWVKETMDKLGLSLGKAKIDLLMMWTEEGVRKVFDDKTRELLSNGKAEPIWNEE
                     IADTGLFMDWFITEGKLNEYINDPNEFLLLGVDTSDAIDRDACTVVIRRLKTGENLGV
                     GRYPLAFLDDVTKVLLNLLTRMENSLLIIERNRAAHMIDTLLLTLPSLGIDPFKRIFN
                     DIYQDPVKYKTEYKDIHEVHFNFRTKEFYLKYKGRFGFQTNSTTRNQMFNFILEAVSV
                     TGSGIRYGHLIDELIRLEKDNDGRIDHSSKGHDDLVIAWLLTYWFIKLGYNKTLYGIP
                     QGHTLTEVKTLMDDPDKPHYSKDQMELFIRIKERIEELRKELENTENDMLAERIEMEI
                     KKLGDYIPKELRKTVTVDEIIANAQLERSKQRTNGRMSRFSYR"
                     /product="Phage DNA helicase or terminase, large subunit
                     (ACLAME 686)"
                     /transl_table=11
     CDS             complement(158997..160733)
                     /db_xref="SEED:fig|6666666.1070250.peg.156"
                     /translation="MFDNQPLATSLSSPLAAANIQDQNNVIRKVIHYIDNIFNPDIHD
                     IKDIAKYVVPNEGELVFDVVNRQILQAAHVDKYGTWKTTLEPWSLIEQDTGNDYDLFP
                     QHEYGFLQGELALAVDYSVRPPVARVDSNAVAPDAAYAILYKGSVIGDKGQVISARYS
                     GQELIDNVISVSPVVYDNLENRTVMGADTFSININENEFPNGSRAALVYYDINGRPIP
                     PVYFVAAQHCAYLRDHQLGKRYIKSIELISPWFTNSTSPRTLFIPINTALKTIQFSAK
                     VHYSDGTSSEELPVNTYNGNNGFTLIGIDQYKPTVPGQTSDALVLTYAFKEHEQAYIV
                     QPGAPRHISEQYTIVATPAEGAYSPRLYTYPYWDPSLGWVLRHYLTDLDRRFCREVTS
                     AVKLNESSPAFDGSRYGSEQNLIFNLNLRDVNASYAPWTFTQETSITLYNNGTVEGRK
                     WDVRHSYGKPAFSALNLEFNSGVGGITTGKFAGYTTVEEFLEKAYYAFEPIFDPRTEI
                     NPPVPTHFDILRTNNTARTGIPVVDYNNLPISDLALINGEGVYVRWVKREANGNELQL
                     GVSAGVCKLAVS"
                     /product="Phage protein"
                     /transl_table=11
     CDS             complement(160726..164172)
                     /db_xref="SEED:fig|6666666.1070250.peg.157"
                     /translation="MSDQVTEFSLIQKSFSLDQDVMTVVLEVLSTTEEKADLAIVANL
                     DQATFTKGGTLVPTSQHFDVVKQEVTFSIPVILPHDKTLIYRFLGNVNVSGFSVNYET
                     TVTVDPTTITVVELYQEENELFFTLVMERTDTKEPINVQNSVLVQTYSNSPDSFSPTL
                     VAAEPLQGKYTYKLPMTNVQEEQSKRFVKGIVNLQFPNYTQRVYYERIDRLSKPWNLY
                     PEPLVDYAVKNMWGNRELDSQHHIKLARVTPPLGHINDFFYMGKLFRLPDEEKFFVVY
                     SMGGLDPNFWNMFESRKTWNPYNTWVQLSTISHERGVAVDLYNGKGYLFPRSNAYALN
                     AYEGVTLIAIPITSTYPLPHGKNMYLRCYTTDINTSIISQAEQLKWRFGFSYAEFNSA
                     ADLIKVKTQYNMYKSFNMGYVLFFVNGVVTDIDNYVGTLGDMLEVYYDPTIKQRIVYD
                     YKSLNDFYSVIDSKRKLLLFPGLLTKPRKYHYFDDCDFYVSNKRTKQGFYFNRNNSDA
                     VRQLTHQDMSIASQYVEFLVSQLIALDSTNLSTENDIAIEVFYRATKWEFALGPNVSR
                     INDLYLLENAGQILSAMIGPNATVLEWSAPELEKSTTNAVLNSIIQEINSGTVRNALG
                     YNGCAMALSKSVVCMPYLTPGTPGHSDVIKHEPFDSGLGYRIPASYVENSTAYEYDEN
                     GIYLRKTPIINREWFIPGENGYYVEFVVGQALTSIDYVISRQDVLLKKGYGFRVYKAG
                     WVIDPDEPEVEPVGLFENEYEITGNGEGLYPDPTVVEIFSSTDYGNPNYVYTTSGGHP
                     DGKWEDITDTNQYYIENGYLVWNFNLSNQVGMVIFDSNHLYNEFELTHMDKSIWFSIS
                     NDFTVGGLPLAIEPAQIDVWINGHPVTENIDYVIDFPKVYVISKMWLNDNDVNQIAYR
                     ARGLSAKGMIPSSELGFVQNGVIGYNGRYNLRIDRPTKTVAAGRLFMTDTIDWAENIS
                     HGNNMSPYNGFPYEVKHIYCANRYVDEYNLYWGFDESRELDKRVSAYLTEFVKYKPII
                     PLVPPFLEQDRYRMFSPFMSQIVNEILLGFIEVPEPNDNEIGYSDQVVDTLTRNYQWL
                     LKFDPIILGMDERFFAFHAYSNMTKPVITPNQLTMLSRINDLYLKGKLSIVSSFEVNS
                     NV"
                     /product="hypothetical protein"
                     /transl_table=11
     CDS             complement(164187..165062)
                     /db_xref="SEED:fig|6666666.1070250.peg.158"
                     /translation="MILNGYDTSVGTRFRIKDKVAETIKMLQSTDRLELVDNNSVYAI
                     TQSNDLGLPPIIYPISIQNYLKEKVTVIDHRPYFNKNNQNVNIPEYNLMFLAAMLQQD
                     AYKGNTTLIRTVRPFTIKAFANAIARKLEGSLQLDIEQKTTLRILLAFYYVCLIESPD
                     VDYVFIAQNSIQQALKIPGMRVRRVIEDLGYVSTIQELLNIIREHPELLPLNRLDLSG
                     LIQAASGIFFANSGFKQIVPAALEMPTLFTAICYAAATQRLYQNTAVGQELDPKNNQQ
                     VSSFIKTVGLYLNIQ"
                     /product="hypothetical protein"
                     /transl_table=11
     CDS             165182..167392
                     /db_xref="SEED:fig|6666666.1070250.peg.159"
                     /translation="MSSFSKVIPGRVENEGIVSRENNPVANAIISSPAHCPDFAMVTP
                     RGPLKRDIVGTGDFSTKFGDVTDPYGPYYNPISLAISKLGAAGQASFSFKRLTNNEER
                     ARVIFGVTVFKGLPVPNYLRDGQGNYQFDTAGKPKPNTDTPTVNGIFICPGMVTPKSD
                     SPIGEAKIIDVVAPAGLTVPEATEGKFIPLFELLSGVGDSYNAMYSTMGHSQNTDWGE
                     LSKFVRTFGSYPFTMIIGEQLDNGIRVPAATSNGTPDVTVTLFETIGDNNVHYGLQSG
                     LNRFTGREVNRPVVERAAPFQDVFVYRRNLETVTEDLYQAEYVAEAALGTAPIVLSKK
                     LPRGAVMNPLSLVDYNGKPYYHIVFGGLLDITGPVTIKGTRVSLNHYLKAGGGVNPYA
                     DKTGAYPQAPSTWDVDTDGEWVANVTSPAVVSHKQYWEMNQYLLLGYMTGYRSSLDMK
                     DVIRNRTSFYWDLGYNEDIKDALISFLNVRKDIIVGLCATEYLVNKTQEQIYSTAEML
                     NTKLLMIPESETYQAQACRGFINLWDGRVVDEVTFGRFSLNIDNMYTFAYAGGGNDGK
                     IFANRMPDHEGNRTLRIMHDPLVQFEDDDPAANNLIKGSVTVTPQNSSQYCRPAFPSV
                     YPDTDSVLKEVTNVWRAVCVEKILADNWIQISGDSQRSKEGYISFMKDTSEARIRERL
                     GAVISNWEVEPTFRENAPNAKSVMYSVTRLWMNKGVYMMNSVLEAYNADSLESQ"
                     /product="Putative tail sheath protein (phiKZ-like)"
                     /transl_table=11
     CDS             167404..168306
                     /db_xref="SEED:fig|6666666.1070250.peg.160"
                     /translation="MSSNFPHRDNKMLLPGNSDFQRAFDIASGPVINAAVGGQYGFAP
                     NNFRYVAEQPYVSQRPYCVVLSTPSAFSAMPGGQALHGLLRAFMETRSRNWGGLTSRT
                     SVEYHDITWSGGSTLSFPVGSQRQFGTISHMALDPEGEAFSKKFDAWISYLLSDPVIR
                     HPKIITLNYGGELLLDEISMSSVYFEPNRNWTDVRHAALVLGQMPKEGPQYEFGYDVE
                     NSSGKVREISTEFTGLIEFDTFAVKEIARNVMKRMPLYNPGGRKAPAGFMNPTSTLQG
                     LRDGGITNLMQQEKGTIARPDYIG"
                     /product="Baseplate tail-tube protein (phiKZ-like)"
                     /transl_table=11
     CDS             complement(168388..168843)
                     /db_xref="SEED:fig|6666666.1070250.peg.161"
                     /translation="MTTFFISSLWILATVILLLLILVGLWKFLWFNLKECEYAFRWHD
                     LWKNNLYVMVGKDSDNNCHGINIRYHTNNKRIKFEKVLGKGFALDIPNGVTKTTFLDF
                     VKTLDPNMSPSSRVLLGIVDENQLRPLHFNEREMYLFHQFKEKLLKVAF"
                     /product="hypothetical protein"
                     /transl_table=11
     CDS             complement(168861..169592)
                     /db_xref="SEED:fig|6666666.1070250.peg.162"
                     /translation="MEYFNSDVKLVNEYINKFDELFSRTIKRNLVIYCTESISMNDPA
                     HHLGHVYDVCKLGIQIADNMRFTSRQKELVMLACLFHDLGCRFEREFHHLIGYGLTYE
                     ILHRFCRGEYSDKELLTIATAVLEHRSSNKNKPSTVISEVVSIADSGKPDIHIYIKRC
                     IQFRLHRGDYQVGNDITPFLGEVKNHLHEKFGDNGYHWKSYPDIGLEFFHQEWENFKY
                     YLKPENECTFNELILNQFKAITKTE"
                     /product="Hydrolase, HD family"
                     /transl_table=11
     CDS             complement(169672..170328)
                     /db_xref="SEED:fig|6666666.1070250.peg.163"
                     /translation="MKKLFVGIFLFITLLLLVPISKGVVTNSDIAQEVPAGPKTIEEW
                     ESQRREVLGEFVSVLEVQKPFVGYTYPDDKGVVVNFSSKESDVSSVLSCDARTGVYYY
                     NYHHPLINDSAVIPTDFAIVYYPPGVDILYESDLKNPQLFSSSRNDNNLEETFHKITQ
                     LPEDGIISFVLEQTSDDYFTEIVGFGPTMTVKDFKQIYANVNFKSCQAVELIVNPTSI
                     "
                     /product="hypothetical protein"
                     /transl_table=11
     CDS             complement(170355..170612)
                     /db_xref="SEED:fig|6666666.1070250.peg.164"
                     /translation="MDVTMVANYLVISVIGIGVIALVVLGVIIVEDYLEMHSDVSHYL
                     ILSLERKRPVVKGVTPADYYLLRKEIDGNGNKINSYFDSMF"
                     /product="hypothetical protein"
                     /transl_table=11
     CDS             complement(170628..171266)
                     /db_xref="SEED:fig|6666666.1070250.peg.165"
                     /translation="MKTIKHYIELLLSFLLLVSAGVNATSADGPELNYQLQPAVKWEV
                     VTSLSPTQHHGIGIRGTNELGEEQTFKLFCRKGNPMLVATYDAKDVKGEYSDWGTDIA
                     IQWYPETANKARDLFMDAQDDLMVPGLAGTNLRETMIEVKRRGENGGFAFIVYNVGMQ
                     GQITTNVVSFVYPVGAAKALSEAIMKQDYGMACDTATGGEQMSTQISQKHKH"
                     /product="hypothetical protein"
                     /transl_table=11
     CDS             complement(171399..171941)
                     /db_xref="SEED:fig|6666666.1070250.peg.166"
                     /translation="MKNFIMGLVVLMVIFSNVVSAKDNYLEFGWVPTAKTESGEIMKI
                     TNMGFRNGTLTVGCEHPGDPVAVNYIRENNSPVKMFIVELENEEGNDAGDYVRVYGLR
                     SLTPAMALKQFELSNQGLVIAFYAEGALQQYYRYRGRIDNAKIPVPVGAEKFAGHENV
                     KEYTDQIAKVCTGQLTVSAL"
                     /product="hypothetical protein"
                     /transl_table=11
     CDS             complement(172056..172646)
                     /db_xref="SEED:fig|6666666.1070250.peg.167"
                     /translation="MNNNRLFNCTKRTFLRTGCDLSAISFTLTLSRYDKMKDPGVYYL
                     YLTGKISIFLRDHIIVLHENDLVTPDISIQDFEKKLTVISESIGSAINSLDKESKQRD
                     RFILKRFLNESEGISDLYTSTISITVTETHGITFEISSCDHKTRITLYGKKAALSFFT
                     KFKYSIDSYIDIVKNVQINFKTDFENDKQNRLTPNS"
                     /product="hypothetical protein"
                     /transl_table=11
     CDS             complement(172720..173145)
                     /db_xref="SEED:fig|6666666.1070250.peg.168"
                     /translation="MSDLNKLMKKSVDTLVKNAEIHKETGAVIFKAPDLPKGMTNDTL
                     TQAVDFINQMSVASDVALGQISNEQYPDSKQTKWSSELQLVDGLKISSGYQVQEVVGE
                     ETLYGIGETFVDYNYGEDLSAFHAEFAQINADRAAELFK"
                     /product="hypothetical protein"
                     /transl_table=11
     CDS             complement(173241..174191)
                     /db_xref="SEED:fig|6666666.1070250.peg.169"
                     /translation="MKKLTILSNLPVAFADITFDSNDRSRLTFYSEQFKHKNRNEGIE
                     TLHLNSFFVRELLSLLKEITPINNDTAIKVLKGDYEVTYCSKFFAIQNCRIAGSTPMV
                     LFKENPKFVITHGKELFQQFLYRLQEVCSEFINVLIPSLDGIKPLKTLSGTDQYAHIS
                     EKGSVFTIWHVYNASNGISLRVKNPGGVIAFAIRTPGELNNLKELRWKIHECFVGKVF
                     CGMTDKQKDGFNPDIIPYTETYVSNGFVNKQHRSAPLTFTISHSGQYLQRRINLHVNK
                     ELTSFFDSIVYKIEKELDKNYILNEEGLYLIKGKSVSEVL"
                     /product="hypothetical protein"
                     /transl_table=11
     CDS             complement(174348..174917)
                     /db_xref="SEED:fig|6666666.1070250.peg.170"
                     /translation="MSEQIEKLTQLIKVRSFILHAYTVKNTLKEMESVWDSLKVDGTP
                     IMVTEHMTRTKAQCVQIYARKLMLYVRSITNFEMFPITLEDIQVGNWRIDSIILNIAS
                     NEIKSHEHLYQLIMTNIFGVPTVMFDFIKNDFSAVYLKEYMKTVFVPLMVNIPENETV
                     TLEQSENQVKEFITQMLSIGEEGAVSTIE"
                     /product="hypothetical protein"
                     /transl_table=11
     CDS             complement(175022..175876)
                     /db_xref="SEED:fig|6666666.1070250.peg.171"
                     /translation="MSEISFGNIILASNGKKGMLKPNEKGVYHLNAGGFNIPNASGIA
                     YPFNQYLQEQMDANSDLNRRVSMGYCKMEVEHPEPFVFVEENGVRYRKQMSTLLEWIN
                     RLRSYDPANICGLISKIYFKPENPNNLSLPIYNFIDCEPFGPRGPEFKESLDNPRHNT
                     AVSIRTQISPYQDGSNRKNVEYWTGYDWVGEPGMIHANKHMSAGCESMLDSYSLSLDN
                     VQKFKAADVIEQMGACLASAATNGDALQRVGGMEALNDMKVMYEQIKRNHKAYSTVSL
                     GVSFSEIF"
                     /product="head maturation protease (phiKZ-like)"
                     /transl_table=11
     CDS             complement(175869..176618)
                     /db_xref="SEED:fig|6666666.1070250.peg.172"
                     /translation="MINPSTLIKNVGLVKTALRKMPDGSVIALKKIKICFPKRFEQSG
                     LAEITDSVTTILMVGLVVEGHYCALAGMCKVVMQPGEIYEESINNDRYYILEFEPGEI
                     VIENLTIPMDSNIGYPFYLEFTKFARIPWYATEKTILSVFDEAKFYTGKSTGTSNQAI
                     RVLYSLTCRDPKNVDMPFRYSPYIDNPNVQPRIIGINNPGQLLNSTFARLTSGYMSDN
                     IIAGLLNPDKKVTVLEEVMRGLPNELGEGNE"
                     /product="hypothetical protein"
                     /transl_table=11
     CDS             complement(176618..178135)
                     /db_xref="SEED:fig|6666666.1070250.peg.173"
                     /translation="MINQSTVLISTPLALELDKEGVDVSERVGEIITGLNETTANLSG
                     FTLDNIAVDLPDYTKTVLDHTTTIEVVTDKLADIVRGALYTISKYTKPILTRADQIVQ
                     SQIRSNSAADLAFEYLKTQQVDLEPDFLASAFVPSEYPGVFAEVTKVNIEKLFQGNWP
                     SANDDDEIFNYIYVDSNLISPFLEDRKEVRRVYEDLFVNKNWWIIFDARVTQAGLIDV
                     DIREHYLNFNKYRSLVIANLIINRLAADDSPYPGVTGVSLTDYRYNVKMAKDLMGAAL
                     YRFKTIWAEKAAAGIVILDNNVKYSVAEWGPLEGKSVLQGTVSIGYNRRALEMIANNE
                     EASIVESAVGFIYAKQRGYNVKDVITDSQVVQESLREYYTDLELAVNANLTKVGINAL
                     SRACKEVACTEAWDPILESLESEGHKGDKIFNALNTSVALSNFFYNTSLISRVSRNED
                     SLMNSVLSVELCKLFGSEIAAEVLMKNLNTSIGSKEEQRKLLAASLRSVLIKRLI"
                     /product="hypothetical protein"
                     /transl_table=11
     CDS             complement(178132..178296)
                     /db_xref="SEED:fig|6666666.1070250.peg.174"
                     /translation="MERAINNIIAISNIHEVVTMTMKKVGYEYQAPLSDAEEQEITSR
                     EIKQNLEASE"
                     /product="hypothetical protein"
                     /transl_table=11
     CDS             complement(178304..179176)
                     /db_xref="SEED:fig|6666666.1070250.peg.175"
                     /translation="MVNSNKEVFGIKTIQSLLREVGLYKGRIDALFGAGCRDGVKALV
                     ANANPSYNPLVAVPTFQATEVFKWVQEYIKRAGKAPEGFLVDGKWGEGSNTEFKKLCD
                     LYSLNNNLTVYSYAWTSHPRLIPEVVAKVEGWMTKWNKSFDHVNYLFSCFALETGKTF
                     DPAARNPKSGARGLIQFMPKGSMIDLGVTDDQLKVMSVYDQLDNVFAYFEKYGYIKKC
                     QRLEDYYLSIFYPAHVGKDPNLVVAKEGTKLYSQNSGFDSEKKGYYTIGDIANAITTF
                     YWEGMDPSKRAIKG"
                     /product="Soluble lytic murein transglycosylase"
                     /transl_table=11
     CDS             complement(179176..183522)
                     /db_xref="SEED:fig|6666666.1070250.peg.176"
                     /translation="MISNALLDFLSIEGNEALQYSQFLKVWGTRERVNDIINPKYSSV
                     GDVMLPRNAVIHYQQQLPNEVGPSNQAAFISNFDKRVNIYFWPDFEVLLGTHKKVPFN
                     FNAKIKDYESGHFNYYRTRNYHTVIGKDYELLVNNMAMSQVPVVYRQFTFFSSFQQQY
                     NVLHNLITAVNQFAQHDVHQFVEFKLPRSFPSYRTLFDAFRRYRKFFKDAEIVKYEKE
                     ALKPFQAESSFWLLDLFGILVGYDFAEFSQFNKLTEKAKSQLEFVFTFDGKCWVVNLQ
                     TLINLIGAGDKEGETTPSNAKFIYFKRFYLALIGLVTPMVEEIKNGKTEKESISSEGE
                     AVTSKGKDKHEDGKGGSNTDIKDAPKLDTDNRPGSLADLYTGNKGSSNVDNPPPESEG
                     GGDASENEDPDFGETTPEELFNTDIEDDVFEQASVENAVVTVKKTKYSPTGTIERILD
                     KRAKRGQLTTKEKEFFTDAANSYKEIEFGGRTLEEIIDVKPEDLVFVPEKIAEDSVVI
                     SNKEVLQSRTSNLGIGYVERFLERDIIASILFGAQGGGIAILDMERESIITADSAYDV
                     YTIKFQPIGEGNQSTRRFRIPKVAEDLSFTINGVKNYSQYVRMELPIRKIGKRKVNLS
                     TYYDKRIMIERSPYRVDDFGGWLKTNIIQRSYLDKSIKVKLGSQEVIGKNVCWYYSVL
                     AERFKEITIRDLVLNLDTRSILENHKEWKKLCNDKSWVVGEENGYPVLIDNSGLITVD
                     GETKGFIEELIGLPMEKAPVPNTTVYINGYKFQSVVVLAYWMGFSELIKRVKPVHRFI
                     EPGVRPNLSTNEYMVQFADERMVFDRRDELATLIFSGLIKLPAIKNFSRSQLDDPNVW
                     FSIVNDSRVKPSHFKEMDQMFDQFIDPMHARELKKRKYPLELDNLVIKAIEMLLNNEA
                     GHEVEITEQRIVGYERFAGHAYREMVKANRQFRNKPGGGKKTFDLNPESIMLAILTDS
                     SCQPVEEVNPAHQIKQIEEVTFGGTFGRSDQAMVRRTRGQLPNYDGIISEAGKDSGKA
                     GFVSYLTSDAKIVDYAGNVDPSLKTTSPGRLSVISNLVYGSTIDDSKRSLFSGVQFSQ
                     WMATESYQPSPLRTPYDSVIGYRNFELYTSVAKQNGTVKEVTDKGIVVEYEDGSEDTF
                     FLGYEIGKGAGEYHKHFKVTDVSVGQTFGKGKVLAWDSVFYTRDTLDPNRVVLKSGTP
                     SRIALIEDQFTFEDSIGITYDYAIKNSTPFIKINQFRVNYDQVLKLHVKEGDEVEYDQ
                     VLAEVKDQSSAMFDTDYNPMAGLERLGIKQEKAHQAGRIAKIEILYNGDYEDADDSVK
                     HLIRKSDGERAKAAKYRKLYAPTCNVGGNTSVGKSKVYPNTVTVKIYIENMLVTTTAD
                     KFVIGNQMKGTVGFIYPTKIKTPDGRDVDITFSLKSLLNRMVLSLRDKLIANEINFVY
                     TGRMITKYGRYD"
                     /product="DNA-directed RNA polymerase beta chain"
                     /transl_table=11
     CDS             complement(183519..185147)
                     /db_xref="SEED:fig|6666666.1070250.peg.177"
                     /translation="MSSRKPTNFTLLDPNTFPWRTMIPVTSGDSFEGQTTNLHEEGLY
                     STKIFGRVGTDERDNTESYIDTVLPVFNPTYFKALISLKGIYGEIIKGKVFATWDPVV
                     KDFIKSNPLEGDTGYAFFMSHFGELDPSFNDSFKRTQKITVTKKFFDKALHTKIPVYP
                     AGLRDIDIGPTGIVTENEVNDLYRKLFYRSKSLNIRNPDPTDPVYDNIRWGEQEALNN
                     IADYFFGIQEGKRGMMQRKVARRSIHGATRNVIVARKVSVENMDDNITGDPNSTIIGL
                     YQALLGFSLVVQHELLNGFLTNVFTQGITSARLVDPKTLESVYVDVDPYTVDKYTSAD
                     GIVSLCNGFSNPNLRNKEIKIHGHYLGLVYDDGERVALFHDINDLDEKFDRKYIKPVT
                     YMEFFYMQVVKAIEDNKMLQITRYPITGIGSIFPSKVFIKPTNATSSKRTFIDIDGSE
                     IAQFHFYPGYTKDASYFDGMSIANIRIELSGSDFDGDQLSANSIMAEDSVTEIKDLFG
                     KRIFYISGAGDFLYSPVQEPHEFLLRALTNGLSQ"
                     /product="DNA-directed RNA polymerase beta' subunit"
                     /transl_table=11
     CDS             185176..192297
                     /db_xref="SEED:fig|6666666.1070250.peg.178"
                     /translation="MAKNDFDMDWDDPFGGEFDLDMDFDMDPYAKKGFLGGVTSGFLS
                     GVVDETVGSGPARMRTLRTILPSSFSNALDRVSYAATKYEELKTDFKEQNYESVKSLQ
                     SIARSIGEKARNKGFGKTADQLDNFSEKDFSSWEKYDYNSGPTVPTMEQTDEYDVSRS
                     IEESMDSQEGVMFRLGDSLNEMSATVGGMLNGAIGAGNRQLVSIDSGVKQLIDFQRSI
                     QFKMDQAKVNLMAKSYVADIKFYKFMEKGIHTEISELKKIVINSNKSDYEKTSHLTAS
                     KAFMRNRLFNTVGNRVGGLSGLLRDRFGADARKGTYGDIEGILGSFAEVLEMSDDMPI
                     SKGMLGSMAGKHLAGALINNAPYYFERGGGKEWIDKLAEKNPEQAEAFKERYSQVTNA
                     GNKISYMANNATGLFNYMAEDWQPIDEMKYLDYEDYLDNLPADKKPTPRALWEIQNAV
                     GNRAKAGINNVMAEMTKAKGTQYTLARRNVKDLNQPGIWKEMNNITLNEVLPGLLGRI
                     HQSVEGIRTGEMGEAISYSYMRGQYMEEGDRKTAVAADLMPYSDFSRYTSAALEFVDS
                     VDPDKLLSANARKAFALQIAKDVDKEKGFNPFYYLGDIPGITGSVQNEIHTVIKRHFD
                     IDDDGVEAFKQTTGLDRVNFMSTMKTDIAQERLNQAGASAQNLKEIFPNVAERIDLLR
                     STGNEQLLRDIGVIYTENGVDKVNMDVFHNRFAQFMDNPNDPALRGMGKNQTFKQKGK
                     DFTGTPFTPKPNPYTEVENNSSVGITGELNTTMAKLIDTINKMDKSITTPNVSELPNL
                     SEYVTPLSNHLDTISSNTGKMESLMVELLDIVKAGKLFSRKQSATEEKQEESAKSGFM
                     NKMKQFLPTNIFGKGLDLVMKNQPIVLGSVLGAVGANFINNPILAAGAIAGGALLGAV
                     VQRWEKQDRQATGDQPSDDEDILNEKGETLLSSAKLKAGLYIDAITKRVVNTWSEIRG
                     PIFDTVEKIVIGIKDLAGKIFGADGRAVVLNGLRQLKEAGIAAYNFVDPIGRIKSIMA
                     MGKELIYQQDVYVPGDKNPRLRAIGFKNRDYFIDDAGSYRPISGWNEIKGPVFDSEAN
                     ELISQEEYDAGLITASGQKVRTVSAFAANTMSGVAGLAKTGFETLMAKMGFQRPQSQE
                     NPEGNKEGSKTSQMAGTEHRLDRIYALLSKQFGKGVDNDEIDSGLKGSFADRLNSLAD
                     KAAKAKEEKQDKTNEAIQDIAAELKGDDKEPGEEKKQGLFSKLLGMFGSMGGLAMKFI
                     RNPLGTLAGGILGSLGASAGRLGKIGSLLFSGVLGIASPIFKLLKWGFTGLAKVISAS
                     AMGGLGSLLGTGGGRGRGGILGGLGRQLMKLPTWGKVAGAAALAGGSVYAGSNLFSSE
                     EEAEADPFATESEKEPKPYYEPPKTGAEQAYLERQTARETRDKENNESSLGSVGKVIA
                     DIVPQNWLAKKALGLFGMDVEKEQGGKIFSDDGKMFLSKQDRDTYEDQRDGVIAPSSL
                     TRDAKGTFSIQKQIRYAQYGLRKVDNNLAMRIDQLEQNLIPYVSIINNRGAFRDDAPV
                     EKIVKQFAMGAGNISYDQAKTWFSARFKPIFLIYNVGISIARLGDINEFDMSTSPDVR
                     ATIDRLRTSVTTVEPFPLKVSVQIDPDTGIMGEYATNDRVQELMEELRKKFPEDKSTL
                     KLPTADEMRKKALSSEPRSSNPIVGAVQDFFGRTAMEDQQRLLDEKFKTPKEVKEIDI
                     SDLHSSTDAAMDPFTWARLSVYGNVDNMPWRVDAVLKLERYTENLYAVMGEEIKFIGH
                     PKKVLELFKPMFRIEDPHAEDRWLDWFENRFLPVVSVYIKRCQLYRSGKPSRVWQQLS
                     ATNKVVIARELAEIRVFYNDNEVSIWDVTVGPFPNSVSGNASSRAEKFLKMLDIKATE
                     ARLKEPEVEEEKSKTASERMATTKPNSDTIKNNTNRLFDRVYGTNRQIASGNVSIGGG
                     GSGMAMGANGSPSASNWSQSLGDQKGGQFDGKWAAGFNPEYAKLAGEDKGIKFDPAEG
                     ERLMLNTMLKHGITDKKQIALGLAMAKKETGNYSATVENTNWSAPTLKKLFRNIPDMA
                     TAQKVASLPPAERAMYVYGRAPKGPTLGNEKPEDGWLYRGRGLFQLTGKANYRKFQSE
                     TGIPVVEDPKLVSENPEVMAESAVRFLKNSKAMMDIGRSGNFETAVRGINGGNAVPGT
                     DERRQYYQEYLQKLNSGELSVPLTVETQGDLETPETPPSAPDNVTDGGTLGGDNPKSK
                     DKLSEQLNAADTTRNVSTAPSESGNKKTSAAVPNVKDIVEASDKPTKSESKLPAVATP
                     APQVPSTMAPPPAIAKPQGPTEVTLPEGPLNVKDEHMAGVMTSVVQTLDSLNKTLGQF
                     NRNNNGVAL"
                     /product="tail fiber protein with peptidoglycan hydrolyzing activity"
                     /transl_table=11
     CDS             192357..194552
                     /db_xref="SEED:fig|6666666.1070250.peg.179"
                     /translation="MSVKVPFKDSNLISRSFRLMSDGISDPADALLRSDYDLYTSFFS
                     TAIGDNKYINPLPGFGLNTDPYPKPIMQNTMGNMGRYYKRIFHDNAQMVTLTAGVPEF
                     TGMLQFLLNMFDYSAATLVTKGRAPSWAFYITQAASSIAFWPAQLVATSFNFFEYLTN
                     TPKNKWYYHKSAMGAYLTASQGIFNDLMIAAGWTLTVLPKQGDTIGETAKQSTNGSKG
                     YETRSSAAQSNFSYLNSMFPDSINEDGTIDITKVALRGVRKFRHFTKKIKELDEGSSI
                     RSVEEKDLAIEKILQRLVSDGNFVNGKVGGYENKGTSDYLMAELKTVGAHRGDEEIAF
                     PEIASSYTNPEPYAKINPEDPAFASNTGLGQNPLNDIRNKLSAYDNANYGLDNNGSST
                     GSGANPPDLSGNVPESFSDGSLSENGWFTEIGELLLDQFQGGMDGITFRTEGSGPVSD
                     SFSSQTTQSAIAGAFNNTVQAVSDFKFNIGGGVTGIDIIDGFMGQVKDAVAGVAAGSV
                     IGNVPLALLGNSRVDIAEHWSDSTTNLHTETFNFYFEAPYAHPYSIATNVFLPLSLIM
                     PFIVPFATGGSTYGSPFILKAFQRGKSIIRLGIVRNASITFGEGPLGFTQDMKPRNVR
                     VSIEVADLEQIMAAPIARLTNPLDLLNLAKQSSRYLGDLGKYNDWVNRTAGVDYLDTV
                     LRYNDLNRRLTRFTTDTKNLFKASTIANVVSDSIVGDVARIFTSRPLNR"
                     /product="Phage tail tube protein"
                     /transl_table=11
     CDS             complement(194598..195713)
                     /db_xref="SEED:fig|6666666.1070250.peg.180"
                     /translation="MNLLGQDGLFSGVTKSNPIESLSKTISESVSGLTSQLINPLKAV
                     GEATNSGVALVSESDSRLVNAVTTFKSINIDKIIQGASDLVGGILNNPQLSNVLSYED
                     GFKVNSSELLRMASNGLGFNVGSAGDIKQLMGDEFLKELDSMTGGISSGLFFADGTKV
                     SIRDGWQMSVGETLINFLGKENGAFAGIVNIAGVNAVLNTMIRQAAENAMYQSYETFG
                     DQYLFQSDYHDAIINSMEYCIARGDIQSINKMLEIIGKEGLNKVRAQYPDLIERTLAG
                     FYFTADTYEEDYPQLAVLLNTLLVEVGGPDWYKSATEFGLVTNLAVVNSISESAKLLL
                     QDFPQYHPLLCSAGIFNDTSAIDVYLKDFPKAINFQA"
                     /product="hypothetical protein"
                     /transl_table=11
     CDS             complement(195787..196212)
                     /db_xref="SEED:fig|6666666.1070250.peg.181"
                     /translation="MKNSKEKGTANFGTNKNYIPTEQLTDTPARMFRKVMERLNVNMA
                     MWKSYMTDHLRFIHPDDSGTSFEVKKARGTSLGNANSAYFFSKTLSFNKLIEGLKILK
                     IRKVTIRLECELETGEKFEISETSYLRPTRAPITPDTDE"
                     /product="hypothetical protein"
                     /transl_table=11
     CDS             complement(196202..196762)
                     /db_xref="SEED:fig|6666666.1070250.peg.182"
                     /translation="MLKKFLMLFSFFRKREILKLRKQLDLIKDDFTGGYFNNKYIVAL
                     HNILKSSVISFKDDLVYGSLKHIQVHSKSSSEALKRFKKLNDTIETVSPNPSVNSKQI
                     TKYFSLWYSSESSVIEFFEYIQYFLNIQVNMEDENIVTGFDGNPLIRVVIDEKEEQFL
                     ESLLYRLLLVDATFILDFYLESAYEE"
                     /product="hypothetical protein"
                     /transl_table=11
     CDS             196850..197386
                     /db_xref="SEED:fig|6666666.1070250.peg.183"
                     /translation="MYDEDMEDSGILPEPIENTPADIALKEKEELMKNLQTILNKGNS
                     KETESELINCIQRNRKLMLDVATATFIKKPNNSKLLDSINTLLAGLEKSVRDDRKEKL
                     KDRELEDNKTSFASLVNALKEVSAGKLTLPTYDGLALILDPLKPLTELSDEEQIKEEE
                     KDQGRQEIDVSEIEASFD"
                     /product="hypothetical protein"
                     /transl_table=11
     CDS             complement(197428..198159)
                     /db_xref="SEED:fig|6666666.1070250.peg.184"
                     /translation="MAINIFTDLDSLWDTRRMILHKLANEHGRKDFDWNSNFADIYKR
                     RKYDIYEYPEFGITEETFISRFEKRSKEDWVDLNTVYAIPSKLIAHLFPIVREIEFGV
                     GKMFQTDSFNLTINTFPYQLSDSEKGELESVIRAAIKFTIGLNFVFIKDEDLEPNFLH
                     AYNYVFKYNFLVSKAMESYWKKYGNSLNTGTKFIVPELYARKTALPTEMESETPGALI
                     SKLNAAQGGKITIISVPVSVFDYKE"
                     /product="hypothetical protein"
                     /transl_table=11
     CDS             complement(198163..198648)
                     /db_xref="SEED:fig|6666666.1070250.peg.185"
                     /translation="MRDRLFKQNHEEAQVEEKEQNLFYDPVQFLVNSIATEISIEAKN
                     QSGGFEFWAQINTHFFETSIASFKESLDSLMQLLGKNKDLYDYAVRFLIRTKSSPFAD
                     DAIKTVMNSFSELDGSLDLKTLVGVDPVLADPFAKLILLIAVNKPQLSLLIVDNVLNQ
                     R"
                     /product="hypothetical protein"
                     /transl_table=11
     CDS             complement(198652..199320)
                     /db_xref="SEED:fig|6666666.1070250.peg.186"
                     /translation="MKNRKEIETDILFLANRFTPSGFGGKIYTSLFKTLTDEQFKAFW
                     NSICDSGFIPMFVENDKPENAINYDDLCKLAKELDIPLEQTLIITDPDTGLEFETPKT
                     AIVGIAESRKQRQLLAKKFGASKHDHEIEDLTGQPTGDSKAGGISNPEIQVLLSLGLK
                     TMAKELADVRGGDIAAYRSYKSDIIQTGTTTTQASLKNGSGVKSLRTAHFLLRAQLLD
                     NNLG"
                     /product="Phage protein"
                     /transl_table=11
     CDS             complement(199317..199673)
                     /db_xref="SEED:fig|6666666.1070250.peg.187"
                     /translation="MYYDYSVLVIVEPDFIHKVKDQQDYLARLTSFLTKRAGDNKLRM
                     VTVQGKYACPGLEQQPTDDKNKTVFVKSIEEYLTQLNEVVFIANFESDPFIEAVSAKA
                     TEAEKSTTIYKYEKRS"
                     /product="hypothetical protein"
                     /transl_table=11
     CDS             complement(199676..201142)
                     /db_xref="SEED:fig|6666666.1070250.peg.188"
                     /translation="MLPALNFVKDYGAESNLQIGLNVSPIFDLLTTSMIKSHDGIWMM
                     NGGLMPINALAGGNNTQKTGRAVKDVAVVLYRFSKSIVLYGDSESTLDVQRLGGEIDR
                     LFGIPGYFEEHIEDKRFFYMPNSAGVDGTELHNRVLEIYKNITALSVSKDKADKEAYE
                     SLFLVTPYQSRKTNERVKTHHPILFLFDSISEVMFDKLMFKQFDEGDMDEGGKKRTRD
                     MEIGNLRRILMNDVCTLGPRVGIRSYWIAQSADVINMDGRPKEKDSTFLRHNKKLAAP
                     KAILKLPHIGIEIIKGTVLKQPDHSVFYPRDKESQICSNAKSNPELVKYDTTTFRNKS
                     GQSGGDLSFIGSQEQGILEYLSMYDTLKDNGYFALVGSAQRHQCALYPEVTLTRPTVR
                     DLLEGENPNKKLQRAIEICYHLWYVQTFWSDFPREWRVSPEELYKLLKEQEIDIDDIL
                     ENTVYFWHDNPEFIKQKTLTIYELMEIAVNKKKPYWKK"
                     /product="UvsX-like recombinase"
                     /transl_table=11
     CDS             201196..201975
                     /db_xref="SEED:fig|6666666.1070250.peg.189"
                     /translation="MVVDIFNLDAIQGSEDLTVGERIKLAMGELSLGVDKFNAKHFNK
                     SIHVVDFQNAPAVLKAKNNYFKVSFKHIPSPVFFNPKVTTFKDYVHLILQGIGALKLA
                     NTQAEDLYRGLKTLAAKGQVVHSIRNSQLVVTINQLREQVQEKISDTKTFNRPVQDHY
                     KNWEEFDSIGKMFNQEVETLLSRDTEILTKNIDGCVSILKLIKSKVDSSEIILNDIER
                     VNLNDGIKQMDETAKLVGELMTYIAELKAVFEQQTNQLLKM"
                     /product="hypothetical protein"
                     /transl_table=11
     CDS             complement(202026..203129)
                     /db_xref="SEED:fig|6666666.1070250.peg.190"
                     /translation="MNEFNKENFITLLNTSGMFLIHDCEVKTETKENGDFIASAGPHG
                     IEVTSGVKSKFIDCVVKCDQLTFAQMLESAFSGVKYKPMDIEPEDLIVEQTDNSDQLS
                     DSIKNVIESRVSGILAIAGMEIKAIANIVNKRIDEVAKDFSIIKDFDGLLTFDYEEDN
                     TKPFKIFMCFDKIPAILDGADAIEILRTPMSKDDKKLYFGNQFVDIKQRMNKINETVN
                     NLYKSKLISESDAYLKYAQTLINNSLVKTFLDNHFKFISFGGIDNWRLFGDLTPNSKA
                     CHAIMDKEVEYLVNFLKEYKIPDHIPLSGEVDFLSIDLNHLGIYARNNLFKVLSKALP
                     EPSDHFGLRWSEGFAELMKIRLGQNDTQYCFYL"
                     /product="hypothetical protein"
                     /transl_table=11
     CDS             203208..205328
                     /db_xref="SEED:fig|6666666.1070250.peg.191"
                     /translation="MKNFFTFSPSVEEVGSFYVVAGINVLAMEADLKTNFGTSVIFSK
                     LVTKLTSRTFKIHRFFMVEFAWILDHLTTQKDKRTVNRYRVGMLKYRQLYDEIKEKTW
                     IKTTFEKHPKYDLDKALQEFAISPFADQREFLEDYSRIKYGYQLKGCLLDAVVGSGKS
                     PTSLMWSKMISPYKTFIITPRNLITTPWLLEINKAFKTKKKIWTSIDGTDILDHLDAD
                     FFIIHKEQLRDNNWGHAIKAVTKSGKEPAKVIVDESHNYAEHNSLQSKGIVEFGTNKF
                     ISDILFMSGTPIKAQGKETYSLFATIDKFFDEKVRTAFLKLYGRDNTYLNEMLAHRLG
                     RIKFTIPAITEMNNPPEPVVIKVKFPGVEKFTLNSIRLDMVAFINDRVKFYREHMPQY
                     ITDWEDVVKLYRSIISRDPIALHELDQYVKIVHHFRTHGYNNFTDSDKSKFAGQVEKQ
                     IESHLKGADLKYFRHIKSAVKYVGLKIRGEALGNVLGKARMDAVKETIRHADLPTLVN
                     GVKKKTLVYTSYVEVIKELENHFELNGMKPIVVYGDNSKEIDQVVETFANDKDVNPLI
                     TTFATLREGKPMIMANQIILMNSPFRSFELKQTIARIYRRGQDEECFVYLIDLDTGSE
                     ENITSRSIDIMQWSAEQVDQLLGGGTFPGQSFQDIGPLDVSGFESREYAWDIAKLDPN
                     LDISLEFADRSVPVFKRQYITDIF"
                     /product="DNA helicase, phage-associated"
                     /transl_table=11
     CDS             205339..206310
                     /db_xref="SEED:fig|6666666.1070250.peg.192"
                     /translation="MEYSSAHHDHNLQLIYGFESFLENPSENSPSTVYLKSALSLHGV
                     GFDAVEGTEGWVDQLKTVGRRFYEFILSILRAIKNFLFGPKGSKDDKKITTAVAALDV
                     TARKLPDLIKQAEPEVQQHVEQKVEQMVEGISLPFNVARGHNKFFDNTNGVVTDAYKA
                     AKLAGMEIPNLDLEIKRANELYENLQKNIADIKIAKKSGDMMGVVSTLSQAAYLGGLY
                     KGLRDEYKKILDKLLPVLDAANSNTKGLEERRASSPDADKAYRTSRKVTVFLADYVQS
                     MERAINNCTKNVSRIAEKFNSMIIKLNYESPASDQFNDVRDIGQAIE"
                     /product="hypothetical protein"
                     /transl_table=11
     CDS             complement(206367..207788)
                     /db_xref="SEED:fig|6666666.1070250.peg.193"
                     /translation="MNIVYYLSSTMLKDRGVAIAGGHGYTYDASVESKRKLIKNAPTG
                     YGYYVGATLQSIAVDQVNILSGRALNLPTEHEVSLTAITELLEYAKRESVDKVLIIGD
                     CFNAFKLLKTPRLTEKFAENQIVIKARELFQALEPNVFLESELWANGGDGCKQASKQM
                     DFAKALLELPNVPTSSLEVESIKDFKNPENDFNKLVTASRWFFNTGDNSTFYQPDEWG
                     YRQYCFGRIDPQKNYYGKATPDVYYSSLFTKEPIVVLDKLYNFCRENKPNPYNILAAG
                     NIDMIKSKEISRVIDVIPGVINKNELIASMAIGINASPVLVDFIDPPGLSYRIKDFQH
                     HLSRYHEIFRKRDENNEFMKHRFVDITHLLFEQDEKGKWKINSNFTMNTLTIPVPVVA
                     PGCLKPVTINLAVKYDMPDRSPLNSLLLNKIPEFKVWVGLDFNDDAGVAYYTVVDTPN
                     FTYLHANSCANLRVYSLKELGLK"
                     /product="Ribonuclease H1"
                     /transl_table=11
     CDS             complement(207844..208266)
                     /db_xref="SEED:fig|6666666.1070250.peg.194"
                     /translation="MFAIIRELIGRRIVRYVYGSDEDPEQRYVRLITRVATYATIITI
                     FAIGITGRFVNLQMEARVINTSFKTIDEHIFKQQENINQLFGINKDQQKMIYRLNTEN
                     ELLKKDLYLTVTQSKRLGEENTRLWRELHQKCRREELD"
                     /product="hypothetical protein"
                     /transl_table=11
     CDS             208320..209654
                     /db_xref="SEED:fig|6666666.1070250.peg.195"
                     /translation="MSNLYSGFVNISELKLNGSVSPIGELTNETITYSKTPDYYYVEN
                     KPCELVGFRGINQSNPASRYEKIPTTHVTPVMNMINWLYEEAVKNNLTENSLVTLQAL
                     QTNFSAGWVWKDVANMVTNNLIWLPSSINFTHEVGGVIHEFKIWFANALFEVEFPYRE
                     IYVIDPIPVDGIDFLAENNYKEVRNRLYEETPGKRQEREDAIVGTKYPYTRRETIPFD
                     VYDLVNRPQKNTAFWTIIYYGNPNDAEEEVYEAIRNSILSHSQYDESKWEEVIPDLFN
                     PLEFISIPHWNELGLENETALGSTLSPIYTHLGGDALAKKYADFYPQEDIIKSLQIVP
                     HLYKSTKMSFVGKPQNNAGRSKVTDIFPRYQLIPATDSQAGMMGSETIKFIKDLEAMI
                     AAGFVVTPDGVPPKGIQRAMKNGRLYITKRSGKVKITMVTRYQFIKDGLINE"
                     /product="Phage protein"
                     /transl_table=11
     CDS             209647..210279
                     /db_xref="SEED:fig|6666666.1070250.peg.196"
                     /translation="MNNIIPSLRSAGKFVAEAPFNQVVDETRFYTVEAIRTIPEMQAL
                     KLDLFKLVFQPAGYPQEEYQLQLQNAIDNKAAVISLTSRGKGPVYILSTFLKSFPVID
                     GVVYEHIAIIASLGACPPSMKEKINNAVEHFNNYIKGSFGIDNPNTTIGTIPTRGYVS
                     REEAVAWENSRLLAINEEPSDAVKVAQLEKENIELKTYIAELEATIINNS"
                     /product="Phage protein"
                     /transl_table=11
     CDS             complement(210332..211018)
                     /db_xref="SEED:fig|6666666.1070250.peg.197"
                     /translation="MINEITIAEAIKHCISKVSKDLEPVLYLYEVNQILNRFKTNLYK
                     MMDETKSDIDPANLLNITIKTGAIIRNGGGVPVISEVSPVLLKIYGERGYGKMEVPAK
                     AFDHTLDISTVFDAKKFCQIKDDYYRPIGISGKREKEISVFERHPDVLQSRHCVHISS
                     IYGVGFSYNITGIISGIIYPEVLEKGRSKIPNQFDSGVPKGNRTEEMRKIMSDAAKRR
                     YEKLRAEKEA"
                     /product="hypothetical protein"
                     /transl_table=11
     CDS             complement(210984..211466)
                     /db_xref="SEED:fig|6666666.1070250.peg.198"
                     /translation="MTISISDRLPLSVSEFKFGDKFIVKKILGEVGTIVEYERRSDKS
                     RAIMKIHNLPFDECVNNPVNAKERMLIGLFGRLFIFDNGRLTHRERNLIRYVRSQLPS
                     EFGGSFKTSNASFDYRVVDDKISIYHKNTRILRTHYYQFSKVMKETLNDKRNHNSRSH
                     "
                     /product="hypothetical protein"
                     /transl_table=11
     CDS             complement(211570..212328)
                     /db_xref="SEED:fig|6666666.1070250.peg.199"
                     /translation="MHNKPTPWQFLLDLFAKKRIADVVKTGNEAQIAEIKKLYENLKE
                     SEVVFSNPEFVKKIVAEKSYWKVSFECTGRGFASPAITFRTYPLSVMIGKNAKVLTGH
                     PTLVKTPGFYINKETGNLHLIVIKDSDLEKDPILETGYYFEREYLTFEELLETEADKL
                     ADGIITINYPQVAGQIYVNYIKPEPVKLVVEEPVTEEKKVTEETLQETQKEDVTDETE
                     ITDQGDSENQDQQDTVAEKTTEVTQKFQHKNKRR"
                     /product="hypothetical protein"
                     /transl_table=11
     CDS             complement(212438..212875)
                     /db_xref="SEED:fig|6666666.1070250.peg.200"
                     /translation="MENNTVEVASAETVRLESLANEATALLNEMGMNKDAVAVELDKT
                     LGMTNNMMGAVIGAGLATGLELISPTGTRASAAAAALTGVALIYATRKAMEHPYQNKL
                     TGAVTGLISFKLCKTIGRNVVEYFPAQKETVELVQVETIDNVL"
                     /product="hypothetical protein"
                     /transl_table=11
     CDS             complement(212965..213657)
                     /db_xref="SEED:fig|6666666.1070250.peg.201"
                     /db_xref="GO:0004797"
                     /translation="MPKKIYFNFGPMNSSKTATLIMSHFNYREQAQNPIILKPALDDR
                     DGEQEFVKCRAGLSANAVLFDRKENLFNLAAHLAGAEERHFDVRVATAMKAMHIENPP
                     SEHEQMVNFGKSFDKRVDCFLVDEVQFLTEKQVKELTDIVDYLDIPVLAFGLRNDFQG
                     KPFPASAFIMANAEELKELKGICHCKRKATHVLRVDESGNVIREGDQICVGGNDLYYS
                     VCRFHHKAGVYK"
                     /product="Thymidine kinase (EC 2.7.1.21)"
                     /EC_number="2.7.1.21"
                     /transl_table=11
     CDS             complement(213674..213943)
                     /db_xref="SEED:fig|6666666.1070250.peg.202"
                     /translation="MKTFFKQLKVWFEVEPLIKVFAILTAFSGSMFGIFILKGFGTFT
                     YPIAIWYLLSLYWRDDKLFSNKEIVVYVIAIVVDSSIYINSHGHF"
                     /product="hypothetical protein"
                     /transl_table=11
     CDS             complement(213927..214208)
                     /db_xref="SEED:fig|6666666.1070250.peg.203"
                     /translation="MKGPTNEELGLSGREVLRAPINLMMIILIYPLCCLTQPLGFGWV
                     GEVIIYFLLFRIWKVLFQKDVFIIHPNHVLGFGILILIIFGYYGYENFF"
                     /product="hypothetical protein"
                     /transl_table=11
     CDS             complement(214301..215893)
                     /db_xref="SEED:fig|6666666.1070250.peg.204"
                     /translation="MSILTEITFTNKEDTRVLVDEVVKNAVQAVTSTMGPDGCYVTIL
                     EKNLPKVTKDGVSVAKALDFNEARRNAIAKIITEPSIKTDVEVGDGTTTTVFMLGQFY
                     ETFKNKISFNNIRLIDKWVEEVRQILNDMTIPGDVNSDVFKSMLMTTSNYESEIVDRI
                     LNIYREYDNPNVLLQKTPSLPKDVVERNTSIYFLGSYATDEFRPRTNDQGQKTCSKDP
                     GCRVIVVDGHISRVDVKLLTSIVKVPDSEQVYDGDIVIIARNFDPTVVTLFKQVNSKF
                     GTRILPYQLNAPGSLGSNVIRDLCELLKVNSVSDFHEIENQPLDYTGPGFILGPNSMI
                     VDQDDQWVKDTCLELVQELKKRYEVMNVIERQSPIGKNLFDRISRLTGNNIIIKVTGT
                     VPSEASERYYRYEDAMKAARTGVIYGILPGIGYGYLKAASMLKDKLEYTIEKEHDDLF
                     NDFLNVLTAQYKYLSGDVNYKLGTQPKFLDLVTGEIEPTPTMVFDNAAATLTALSGAW
                     ATAKTLCKLSNIMGRSHSSYAS"
                     /product="chaperone GroEL"
                     /transl_table=11
     CDS             complement(215923..216684)
                     /db_xref="SEED:fig|6666666.1070250.peg.205"
                     /translation="MSDVQNETPLGNLHTAYVHDTFNAKFITQQFVSIVDIDKIDALK
                     LNISSPGGDIAAAMAAKEILETKPYDIVIVATSRISSACWYLFTGTKCLRLTYANTVW
                     FQHEPAYNLGDREHEELFSVLPHLVAQSQQGHKDIAIASGLPIPDVTRLFDSKTIYLT
                     GMDVLWLGTNGLVDGVIFREVDKSNWIILTREGLKLAHTSDTPKTIKNAPLLSDEFLK
                     EYDLKQFVPVPPKRPTLKTMVAGLDYLTKQELKSV"
                     /product="ATP-dependent head maturation protease"
                     /transl_table=11
     CDS             complement(217031..217582)
                     /db_xref="SEED:fig|6666666.1070250.peg.206"
                     /db_xref="GO:0004146"
                     /translation="MSIVSAIFAVDECGGMGNENKLPWPAIPEDFAWFKKHTLNKVVV
                     MGYKTWDSLPVKPLPGRVNVVLSNRVEHIPGAEVFNDFDKVLEKYASFPEIMIIGGAE
                     TIRILREYIDRVYVTNVKTVNLADIQVEGSWEDWDLRFHDSFTSDKCDFNIWEKTIGN
                     EELNFYTKQGLKPESKEVVQKQL"
                     /product="Dihydrofolate reductase FolA (EC 1.5.1.3)"
                     /EC_number="1.5.1.3"
                     /transl_table=11
     CDS             complement(217579..218091)
                     /db_xref="SEED:fig|6666666.1070250.peg.207"
                     /translation="MSIEKNYEFLWLDYEAAIEALTEVEIGNILTWGNDLLNNERNFR
                     SFPYEQEGNKRNRTLHTLSDLFFVDWPHAGIYLVALRYEGNLVSIARVTYGVDDYAKE
                     LIITYVMTNPGYRKQGHGKELMERLGRAARMRNFTFLSLCYDGRNKDAVEFYTKTGWV
                     SGTVNAGKFL"
                     /product="aminoalkylphosphonate N-acetyltransferase"
                     /transl_table=11
     CDS             complement(218081..218638)
                     /db_xref="SEED:fig|6666666.1070250.peg.208"
                     /translation="MKKLNHSTFVTGVWFPYNGWRFKTNYDVKLHTGEVLKAMYPNGN
                     SWSGSSRRVEDSEVAEIRSIPDNEVHQYHYTGKSRMERDLRYFGHDIPCWLEDEQRFV
                     RQENLPEGVFINPVKQAIWFACTSDENSEKQTFSPVVLTVTGTLTNKKQLDTSGLLLS
                     FLKKGEETSRLITHEELMERMKNEH"
                     /product="hypothetical protein"
                     /transl_table=11
     CDS             complement(218639..219283)
                     /db_xref="SEED:fig|6666666.1070250.peg.209"
                     /translation="MKKLVIAFDKDDTLVNTGAYINENIKQFFAKNNMLEELEKVIEL
                     EQHTSTLNYPLEIKLHVDREIIRPGHFMLHARPTPIGTRSSMRFFQDFKEKYPEHVSY
                     VICTHRGYHKEGLNYTKRWLKTAMIEHLFDRIHVLDPAKHPDKIVYLKEHHPNTEILL
                     LDDNPLGDHHTVHPTMKELVIYNRLNRFPAYRYQYEYKGIGDLLELAKQRMEAV"
                     /product="HAD-like protein/GNAT family N-acetyltransferase"
                     /transl_table=11
     CDS             complement(219360..219545)
                     /db_xref="SEED:fig|6666666.1070250.peg.210"
                     /translation="MNELLIVLFTVFGLIGFGIMGGKKPVKINKDRFVVSLLTLSVLL
                     VGWLYAVIFKYLSSGHF"
                     /product="hypothetical protein"
                     /transl_table=11
     CDS             complement(219542..219829)
                     /db_xref="SEED:fig|6666666.1070250.peg.211"
                     /translation="MGIFNVAFQDMFFNEFVETLIIIGIIILARVYGRVRADKIHAEL
                     VYGKHRPTVLEVMTPSFMESFKSLFPGVLYSLPFFVLGIYIAKVLYLYMNL"
                     /product="hypothetical protein"
                     /transl_table=11
     CDS             complement(219843..220232)
                     /db_xref="SEED:fig|6666666.1070250.peg.212"
                     /translation="MLLKIDHLFFSAKNVFDFIYATTLIENTRLEKGFYVSNINSRKI
                     LFNINLINNNPIFSGKIGGRTCLIIPVKNNWMFYWNDYCQYDISTPLDVKRLTTESDT
                     QSVIINLKRKDQFDLTVANIVTTSPLH"
                     /product="hypothetical protein"
                     /transl_table=11
     CDS             complement(220385..221476)
                     /db_xref="SEED:fig|6666666.1070250.peg.213"
                     /db_xref="GO:0004799"
                     /translation="MNDQQHLGEMTMQENDLLGIQYNWAEKAINSWELWYAKLLTELV
                     NVTNGKEDRTGTGVNSISHVSYTHDLRESFPLVRGRFLKPENPGKEMTWMLGGSSNEK
                     DLAKLGVPFWSEFADATGELGPVYGYLWRHWPNPDGTETDQIAYVENLLKHNPTSRRI
                     LVNCWHPSFIPDSKTPPKENYKVGKQALTPCHFAWTVTCQPMSFTDRLEWVNKQDFDL
                     IAQIYSIMEKFGGGPETVKYMDEQNVPKFFSDLQFFMRSSDTVLGLPANFNMYGHLAH
                     FIAKSHNFVARNLTYSGSDVHLYHNHFNGVEKYLGYLQDHPEVFNDVGQFELNVKRDS
                     IVEYQPEDFVYINYSKEQVGPAIKFPVAV"
                     /product="Thymidylate synthase (EC 2.1.1.45)"
                     /EC_number="2.1.1.45"
                     /transl_table=11
     CDS             complement(221504..221752)
                     /db_xref="SEED:fig|6666666.1070250.peg.214"
                     /translation="MEEIGKRILLTAAGGIGFHIILTNKINSLPFCTLTDLDVHHLKA
                     PDRGYKTKMYQPKKNQYLGARAPECFINDKYIHRKGRR"
                     /product="hypothetical protein"
                     /transl_table=11
     CDS             complement(221763..222173)
                     /db_xref="SEED:fig|6666666.1070250.peg.215"
                     /translation="MSVEFYLDLLQKVYAIEYGRIPGFTKGKFYSRILELNGTHPDND
                     HFMVPGMLEVMLGINHGDLSHLLKDEVGYMKTNMYLQFQFIAKRVDDKLDNRIKTYTW
                     SYYQERYIDGLDIKISTAEEMKMLINALVVFWKQ"
                     /product="hypothetical protein"
                     /transl_table=11
     CDS             complement(222196..222954)
                     /db_xref="SEED:fig|6666666.1070250.peg.216"
                     /translation="MKTLRDIGVEKFESNIENFNYYISEQDTVRDICLYSIGLKNQLD
                     ILNIPWIGKPYRVYLAQALAYVVSPLIESKVESSIFMFILDTDSLSDVIDAVPSLETE
                     FRPLVELSKSIQNHFDEEWCKEFCDKEQAKVANTPINDQPINTVKDLLNLLNQIVVKD
                     MLIDDFRVQKQSPVFYGTDFSTGVLRIEQNKKEHPEFTGFIDCVMSSSLTVNKFINML
                     SVVPPETWIHSIRLKGSNNMVYMTVEKDGLVICD"
                     /product="hypothetical protein"
                     /transl_table=11
     CDS             complement(222964..223668)
                     /db_xref="SEED:fig|6666666.1070250.peg.217"
                     /translation="MTIIAFDGKHLVADGASTHINKKYKKSSDSFHLTKIVVPNFNWY
                     DKNSNITIKALVGTGVTSDIRDVIDELMVAGRLELCARDHFTRIQKLLRERVSCHVMA
                     VGFEHFGPTTEPHVTDIFQSLDLVDRDFRWHYSDPAAPAIAGYIDHMPDWKLGDGWNN
                     ALEIVSFGNAMFPDKCGGLISRFNIHTGKLDHPKLTRSSRINSMLKKYEQEEIAKIKE
                     RVNKGRDFLINPINTY"
                     /product="hypothetical protein"
                     /transl_table=11
     CDS             complement(223672..224097)
                     /db_xref="SEED:fig|6666666.1070250.peg.218"
                     /translation="MKHITQENVLQAYHIEIADKEAILFYAGVAGTVIEDLELPRAFK
                     IKHEFTPKEFTWCNSIIDYVDIIHGEENSKEDMSLRKLLYCLEDECHFLCDYSTYNNY
                     LVGIVYPERLNFSEERLDFGFCDEETFFDMFSDFVISKR"
                     /product="hypothetical protein"
                     /transl_table=11
     CDS             complement(224102..224494)
                     /db_xref="SEED:fig|6666666.1070250.peg.219"
                     /translation="MIKPKAIGTCRHVLMFPNFVIKFPRISPWDVWEPSFEVLSNNMY
                     ANRWEVECIRKNKEKVGIPKLYFADPFGLIVIMKRYTPLENKEEYKELFSKLLEESDL
                     DFEFWDNDAHINQFCKTDEGKLVKIDLG"
                     /product="hypothetical protein"
                     /transl_table=11
     CDS             complement(224491..224922)
                     /db_xref="SEED:fig|6666666.1070250.peg.220"
                     /translation="MFDFILMKLFGVKECMYGRDRQVFIFNDFVIKIPRTTSWKDFKR
                     GLKSNRQEINVVKEYKGLFPEALPVILGHWCFGIFVVMMKYTEVKDSYDDYHRYAKRL
                     TLLQDKEDPKYVDIWFLDNKVFNYGWDKYGRLVKIDIGVYE"
                     /product="hypothetical protein"
                     /transl_table=11
     CDS             225052..225642
                     /db_xref="SEED:fig|6666666.1070250.peg.221"
                     /translation="MITDSIIRSKRIKDPLFSSVKLYLADLAQQTLEKFGLAKYEEIT
                     NKYYNLKNEDVQIEPPTLFPNGKLIACFLSRKSGLFYADAVLPTVELKDIFRDLLISI
                     PEKTKLQLENEISANQINFGCFFLTDQNVYVVVLNNNQNSIDSAYEALGSIYWEELTL
                     TLEQEQNSYNKLSGSLKVKSPNMVEMTLGVYFKEHF"
                     /product="hypothetical protein"
                     /transl_table=11
     CDS             complement(225690..225809)
                     /db_xref="SEED:fig|6666666.1070250.peg.222"
                     /translation="MFLEKDFTPDIDEDVEYKKITMEDFLIRIKEIKANPYYF"
                     /product="hypothetical protein"
                     /transl_table=11
     CDS             complement(225820..226110)
                     /db_xref="SEED:fig|6666666.1070250.peg.223"
                     /translation="MFKYLSGYYAINEDDGICTSLLLTVKRDSYQHRDMSRDFRCDPI
                     YGGFADLNKEVPNEMFFGDSVSCRVRTDEKNSTHFIWSGQKRKHISTFNGKS"
                     /product="hypothetical protein"
                     /transl_table=11
     CDS             complement(226129..226596)
                     /db_xref="SEED:fig|6666666.1070250.peg.224"
                     /translation="MFKYLFGETVLEGIGEQRFSRGRCLAITRRDDAFQHKEMAVAVR
                     MIPFNGGFCNALIRDKTKYLPEHFNGESISCNVKTKEDTEERIKALLSSCDIYVAGAG
                     TNKCFTVMLFVPKDRNPGGSRREGDVVLDWKKIEREEYQEIWKRVFDDDFYGC"
                     /product="hypothetical protein"
                     /transl_table=11
     CDS             complement(226599..227081)
                     /db_xref="SEED:fig|6666666.1070250.peg.225"
                     /translation="MALEIERRWLIDLDKVPSGLISNENTVYIRQFYDKDKVRFRYQK
                     NRTDNNVTCFKTIKTGEGLVRTENENIISVEIFLQKYEESSAPEMVIKERVKIPFHDV
                     IIELDRFYYLGDLVIAEIEFPDEVSANNFTNIPDWFGKEITNEKGLSNYDLFVKINKE
                     "
                     /product="putative CYTH-like phosphatase"
                     /transl_table=11
     CDS             complement(227150..227527)
                     /db_xref="SEED:fig|6666666.1070250.peg.226"
                     /translation="MSVKGIKEGQIIVGTIKSPKVGVLPSKVILSATKGEVEDLGIDL
                     DWITPPIVIETPELKTPARMIKAIEAHARKLGGEQGQRLKCLVDSLCTSSDQHFYDDG
                     TDDNVISLWISKNNQLNLGKFTV"
                     /product="hypothetical protein"
                     /transl_table=11
     CDS             complement(227543..227983)
                     /db_xref="SEED:fig|6666666.1070250.peg.227"
                     /translation="MHQVSFPVKELRINIFRMVYTDRDGDISPALVLIAGEESKEELL
                     QVPDCLSENFDLSDQVDYYVENLDELCQLMFDDHAGSAEMRETMLKILQNSNYEPRCF
                     EIAEEDFQAILVIAETAFDGRLRVHWDPVDELDAFEDLSNISGC"
                     /product="hypothetical protein"
                     /transl_table=11
     CDS             complement(227999..228352)
                     /db_xref="SEED:fig|6666666.1070250.peg.228"
                     /translation="MNILKTLLVMLMMVSFPSMAEPQDPFKLQTGQVGNYLVIRLTSV
                     VDQVTVNNVIVNRGGCDRPSLGNPKSGTVIRFGQSKDWRWMVFNPNNGNSYPCEVLEI
                     VVKTSEGDWTYTPRG"
                     /product="hypothetical protein"
                     /transl_table=11
     CDS             complement(228408..228791)
                     /db_xref="SEED:fig|6666666.1070250.peg.229"
                     /translation="MSILSVFMNEGLAGFLSEPFDTRMKFFTDVSNCFGRKNLKELLL
                     KFEDSSYNDIVIPEETIEHAIDEYCKLHDTSRKEIEYNAKLIYHVFEVMVMGMVALKD
                     PNSIFKTLITDVLDRMKKERVLHDS"
                     /product="hypothetical protein"
                     /transl_table=11
     CDS             complement(228801..229241)
                     /db_xref="SEED:fig|6666666.1070250.peg.230"
                     /translation="MILSPIHSLFRKGMIMNVLFDEMLSIQFKMKLYGLKHKFRFLDK
                     NEIIREDDHQFPIAGFGIFKFKSPEHLEEHLSYRAEEILNGTGWEARVYRWAVENSHL
                     YEEVHSMLLLARFLDNPNGPSIWKTSVPGQNSSEFPMRVFIRKI"
                     /product="hypothetical protein"
                     /transl_table=11
     CDS             complement(229286..229783)
                     /db_xref="SEED:fig|6666666.1070250.peg.231"
                     /translation="MKFIKYANFFRLTAVRNNNKLYGVCFYLNQGAVNEYLEQNPEQK
                     DAVIEIDNVYQEPQYLQGIDTSGMPPFGPKTELRGNYINELKVDRYGHSTPKSILERF
                     GKATLTVQLRYNEKGELNAVFVGTKQAFMKNVVNRQAWVPALMDDLVTIKETWPDLFK
                     HFFPV"
                     /product="hypothetical protein"
                     /transl_table=11
     CDS             complement(229794..230195)
                     /db_xref="SEED:fig|6666666.1070250.peg.232"
                     /translation="MLTLKFYWFKFKLFQLKYLNLYGRLMTFLFGPVEHIPTLLSTSR
                     TIKIEELSFDYHLACWVTGRKRLYRLGVNYPFSTGVYYPKDNAFLVNEKYTPEETIKN
                     YILLMQRLNDSVNQLNHLIVEMNSRSPIFKA"
                     /product="hypothetical protein"
                     /transl_table=11
     CDS             complement(230245..231051)
                     /db_xref="SEED:fig|6666666.1070250.peg.233"
                     /translation="MSDIKFLRISPTCFVAHGHQDINSFQSVSFEEFRETIYTCGLKS
                     NWGVWVEAGYIHPDDRVTIFDLHQWVPANRLGQSATGEEIFNSLPALPYEITFTNKQV
                     NDQPGRAGNVFFEIVGNGVYQLHNKENYFNQFIDEYSFNELIPEHLKKDGLFLYFDSD
                     NGIESGLVLATKPPFSRGGSFAEINHKFKHVGEVVDYITNNSFLSDWLNDRSKPVKET
                     APLSDENQDVVQLYEEEQIVYTIDEVNNIISFLRPDLDLESPLVKKLLSK"
                     /product="hypothetical protein"
                     /transl_table=11
     CDS             complement(231060..231908)
                     /db_xref="SEED:fig|6666666.1070250.peg.234"
                     /translation="MINVSRRLSSNWSKLSYTWGEAYLYPAFNPDNHGALSVSEHKGS
                     DLIEGWPDDEIHVHVTPQEQIFLFKFNEPKKFINPWHNSQELFRTTVEYMNRTLMNLM
                     EFRLGWDGKEEFKNNILPLSNIKPVTVKPSRKTWWVVNTDIMFEFVYATAQQMSKEYP
                     EGSFIQIPVEQIPLLLVDRCQPVHFSVKNKNIHVKIYHLPYLATNWVPDMEAGTDVLF
                     TLPAAAISYRLLDDTTKNLVAGDKLNWGRVLTERFKDYVIISDRQYMDYSKYELIGSE
                     HTHPTF"
                     /product="hypothetical protein"
                     /transl_table=11
     CDS             complement(231928..232332)
                     /db_xref="SEED:fig|6666666.1070250.peg.235"
                     /translation="MLSDNKDWFVYSSYWRTWSRVLQRMGGSFNTQIEVDITPINPSV
                     DESWMVIPKINIREHMTPTRQGDIWTHHLPDEVVKDLEKRVSKSQLDLILHKDLLPMI
                     NVEEFSKAGHSLTLLELVKQEHKAHIKQLLVK"
                     /product="hypothetical protein"
                     /transl_table=11
     CDS             complement(232406..233614)
                     /db_xref="SEED:fig|6666666.1070250.peg.236"
                     /translation="MCHKCFQKYQASQQTENTAIQGVVGVLKSMFPDHQVMVVEMPGV
                     KTTESLAVKFAGDLLDLVDTGRDPEWIGITVGEKIQHIPTDCIKDVIDAYCGNSMPIQ
                     MQHHNHQRAVLYGLVMADAMTKVSRNEHEENVTAEIPVIDDLLIASLEKMVIDFATIG
                     GGDATILVDNISPAYHRSLLKHLVGTEGFDGPKPNDSQKVIRDKLIKTIEVFCRHGGN
                     TNEKPGKQVQQKEKQFKLQGSYEALYKELCHLITTCPRKVETGICIPFIEMMEDDQVK
                     AVIELFSHLVDKERTTINDRKYLSEICINLAKERAATLESNGTIREINTDSDEVLHPL
                     GFKTPKQALTEIWNKDPDVVKFIKKVNELGVNQLLDYLHPANGNRQVARFLLTREITG
                     RNLMLAHFVK"
                     /product="hypothetical protein"
                     /transl_table=11
     CDS             complement(233639..234025)
                     /db_xref="SEED:fig|6666666.1070250.peg.237"
                     /translation="MERIDKWVVYGILHGYPSCCIKAFSTCDVFAMQHYKSSAFTLNG
                     TGFVPCDICNNRTSESLIAEINQNRLVNYKFPNQTKKYILQHNLIGYDIEDLENREEE
                     LNKLIIEILVNGLPDRYKDLAGIIYN"
                     /product="hypothetical protein"
                     /transl_table=11
     CDS             complement(234033..234623)
                     /db_xref="SEED:fig|6666666.1070250.peg.238"
                     /translation="MSDKKIVSICPTGHEGWYGDLMEFLGKTPNPAIHRFIDPISKEH
                     VETTSAFPEKSGIGNAVMTVLGTGDAKEDSYAKVLLDSNNFYNSVLDLGPMFLSKNLT
                     SCRVQRPCSRKILVQGSFQSEIPKTKIDMFEILKDAYPSEFGLNLAKRREQVCKVHHV
                     CPACHAVQVQLVSWTNPIIIRKCRICKHTHRQFIPA"
                     /product="thioredoxin/Dam-replacing family protein"
                     /transl_table=11
     CDS             complement(234616..235077)
                     /db_xref="SEED:fig|6666666.1070250.peg.239"
                     /translation="MISKNPALDNLLQELKRGLENEMLITPCFYVNRLATGSISFNDV
                     PFFPKSTIDNGEGGLINLTLKSSFKCDLNYLNIPDFITDLETLVGDGPILLELFNTNS
                     NEIISDNTSNQPGRFSSKHVLRVVSFFAPTVKKEDVDKLLEIISQEKTQDV"
                     /product="hypothetical protein"
                     /transl_table=11
     CDS             complement(235108..235626)
                     /db_xref="SEED:fig|6666666.1070250.peg.240"
                     /translation="MSYSKLTLNCSDRRVRPVILKDNCVDAFKEVVKNNPDFYISGLV
                     EPIEKDWKLISKQLHCYYSLELGFSVLCFGMAPIPAGNFPAFSKTKTPIQKYAVVTEI
                     EELFYQAETQFLNNPEISSIDFDFTGEMPVQKNTQESTLSQQQVNKIIDFMEHKNTPL
                     SNEQKETLKQLI"
                     /product="hypothetical protein"
                     /transl_table=11
     CDS             complement(235664..236068)
                     /db_xref="SEED:fig|6666666.1070250.peg.241"
                     /translation="MHVELKVYAPVNTYTGSVFHTMMIAKTGIYKELIELCPGLQINH
                     FSADETSLVIKGESNAVLEWFQMVKEYNKNFSSFTYDLQKKFKDAECSKINNLYISTK
                     DFPIVEYVNNKWERFDNWFDNPKEKFIKPSIT"
                     /product="hypothetical protein"
                     /transl_table=11
     CDS             complement(236098..236316)
                     /db_xref="SEED:fig|6666666.1070250.peg.242"
                     /translation="MNYSLVKNLYTYVEVKNHNNTTVVAKKHGYGINLEAAGGCVNLV
                     IPGSVPKEQAKEQAQQFGFEITGVVKHY"
                     /product="hypothetical protein"
                     /transl_table=11
     CDS             complement(236335..236790)
                     /db_xref="SEED:fig|6666666.1070250.peg.243"
                     /translation="MKYKSVVLSILFASHVNAADLYLIAGGFSKHYDPAGQNEIHPSI
                     GVQYDNFSVIYVQKNSIEKQSIQVSWSDDFYQSEWVNVGYRLGLATGYDTGTKFDDNK
                     RTYHGVDWGHGIAPVAAIELTIPTPVPKLSIMVDGMWNAVVFGVKYQFN"
                     /product="Phage protein"
                     /transl_table=11
     CDS             complement(236843..237235)
                     /db_xref="SEED:fig|6666666.1070250.peg.244"
                     /translation="MSSDYSPTGALLKEMIKLCLKSFGRDAEIIEKINAHYKHKDLMV
                     LIYYLKRIFPNDKEHTIHCQVTWHKWDNPGFQGTQKWFSREELFDKEKFLEFFNEGMQ
                     VLEPNDQKILLEQLNKGYEKITNRLQIY"
                     /product="hypothetical protein"
                     /transl_table=11
     CDS             complement(237235..237663)
                     /db_xref="SEED:fig|6666666.1070250.peg.245"
                     /translation="MYQADDFETTLGPVDVRVDLTAPQVSVTGKALFHLLYNNYDLYQ
                     LAPDATGCPHHGGEHSFAMVGPRQEVISWLDLFAEEYPTTKNMVEYVKNHIRKQFLQG
                     DWRKYGRINVKLKNLKWLERKDHQDLPCAVPWFQSNMEKL"
                     /product="hypothetical protein"
                     /transl_table=11
     CDS             complement(237697..238098)
                     /db_xref="SEED:fig|6666666.1070250.peg.246"
                     /translation="MTIDQLIQEIKNCKPFPYTFPNGIKGTARFLNDDEMVQSGDYQV
                     HIGGPGFRPYNSREEVINLFSKLDVPKKYKHQVKTKSFLLANPQYFHKGRQAWIIASV
                     AHDDYAGFVQLTTCQNGIAKNFPSFVFIRSV"
                     /product="hypothetical protein"
                     /transl_table=11
     CDS             complement(238118..238507)
                     /db_xref="SEED:fig|6666666.1070250.peg.247"
                     /translation="MAIDDNKVAEKLTGFIFGFTMGVSYLIKNNAPLPTFCEVTPMGN
                     FDLYTSVRCYSEEIYIVFQLGKQCVQVDQDSFFAKNVITVVLGQNPRILNTKIRGKEI
                     QINLEKDFHQSVKDVVVLFNDDFDNIQ"
                     /product="hypothetical protein"
                     /transl_table=11
     CDS             complement(238554..238976)
                     /db_xref="SEED:fig|6666666.1070250.peg.248"
                     /translation="MSNKELIFRDPATVVSVYPKYAIINCKTSKTHGLKVFPKELVDL
                     LKNWDWMEIRVMKSTTIFFFTDNKLALTPRHSDQFPRFDLSRLHGNHKLWYSYITNNE
                     ILVNKNYGFDAVMKMVGIIRPDLKNDDQVIKTLLEFKR"
                     /product="hypothetical protein"
                     /transl_table=11
     CDS             239238..240371
                     /db_xref="SEED:fig|6666666.1070250.peg.249"
                     /db_xref="GO:0004748"
                     /translation="MSYSVFNQTKNDQLKEYMFFGQNVNVSRYDQQRYPIFEKLSEKQ
                     LSFFWRPEEVDISKDRIDFQSLPDNEKHIFISNLKYQTLLDSIQGRSPNVAFLPIVSI
                     PELETWIETWAAFETIHSRSYTHIIRNIFNNPADVFDDIVSNKEIQKRAKDVSKYYDK
                     LIYLSNLYHSIGLGTHIVNGETIVINMKELKKALYLAIVAVNALEAIRFYVSFACSFA
                     FAERELMEGNAKIIGLIARDEAVHLTGTQWMINLMADGQDDPEMQLIAMNCAQEAQAI
                     MKDAAAQEKEWADYLFEGGSMIGLNKTILCQYVEYITNIRCDAIKFPRPFPEVKSNPI
                     PWINSYLSSDNVQAAPQEVQSSQYLTGQIESTVEDGAFADMEI"
                     /product="Ribonucleotide reductase of class Ia (aerobic),
                     beta subunit (EC 1.17.4.1)"
                     /EC_number="1.17.4.1"
                     /transl_table=11
     CDS             240470..243670
                     /db_xref="SEED:fig|6666666.1070250.peg.250"
                     /translation="MTTEKKTFPRWVRDPLFSPIKQFLNKRLKLINEQGDLVDQLLAS
                     DRYKQMKPEDFVAEDVFNSLDGKKRFCLVRRNKQFARVDLELEQVRLKDIFSDQSVPF
                     ISLANQAEFTRRFKLGEIQNKLLYLAWRDAFGVCFENGKIMDLAETDKLFNHIFFDEL
                     HLERADETTIDPNTLTSGVIRVNDRSCSDQVVHVFVTENIVEQLALDRIVDNFPTTMI
                     LRRGDSFRHLTKIMIGDEDVTGIADVSYVSDHNRINVSQTTNKLETIFKAIRGSSTEE
                     LTENVTINISVNFMGETFTKQTVVVTRIVPDVNSELKLEGYPIEVTVPSGRQIGIVVK
                     GKFNNENVSFTQAPSMVTSLVTGVTLTSQGSYRGGVLYLGTCNANVPQGSSVRDLLKG
                     NFVYLLNGIAHNATAFVELTINPSNPDLPGLINTTLTPTLLEGTQGSNGNFTFVNELN
                     NVVIPNTQLDIPTTDLGTKRLIRFTGFTTNKVNYTLFNLSGNPGTIESESVTFTTRYI
                     DPITAIVYTRQDSVTSKVITLSDLALIPLLDQPIFAEKYDYGLMPFKPLINGNQDNSK
                     VVSIEIIDINNYVKPTIFGNKPKGTWQVFNTGTEEETISVSFKVGFNVDETVRYLTAS
                     HDFKIASWSGNNLGVIPREITISGKAGESGEFTQSFFENMTFANTRLNFIPELSNLPP
                     ELSIVGKTQSNTEWLKGSYQLFTTGSYVGFLTYSLTDGTNDDDSINVPLKATILPGEE
                     LFFNVTGITESKPLLPGVINCNVQYKGVNIPLNDPRVRLEVELSNEAENVFTIGQTSS
                     EGVTFNSIVDNIPMGGNVIYDMTIELNFIDDLGVTQTRSKEVAIKLYRNTFTSVIATF
                     VTNPVKPIISDQVIIINIKDPDNDPLPGGLLDSVLITNDDNQLGPVQSYRNALTEKRG
                     QALGNYELKTTTNHFGGNLNTTLKINIGGNVVDVIVPDTHVQISPIKSLASNTGIAVN
                     NVSSEINFTLKQDKLNNLNVPVVAKRIENIRFSDEMFNDVTNLIMIDNNGNYKLDLVS
                     AGSVGIGVIDFTLITNEINNTEIPWEISLEINMIRE"
                     /product="Adhesin, C-type lectin-like fold"
                     /transl_table=11
     tRNA            148580..148663
                     /db_xref="SEED:fig|6666666.1070250.rna.1"
                     /product="tRNA-Leu-TAA"
                     /transl_table=11
     tRNA            148961..149036
                     /db_xref="SEED:fig|6666666.1070250.rna.2"
                     /product="tRNA-Asn-GTT"
                     /transl_table=11
     tRNA            149042..149118
                     /db_xref="SEED:fig|6666666.1070250.rna.3"
                     /product="tRNA-Asp-GTC"
                     /transl_table=11
BASE COUNT    75621 a  46769 c  42776 g  78508 t
ORIGIN      
        1 tatacctacc tagctcaagt gagctaggta ggtagtttta tgttttattc atcaagacct
       61 aaacgacttg aaacttctgc aactacagtt acttggagtg tttttgttcc agagttattt
      121 aaattaacat taatcgaaac tttatcggaa acagcattac tcggagtgat actattaaaa
      181 tcaattccgt aggttccgta tttcccacta aaatctaatg caacagtgtt tccaacaaca
      241 cgatacatcc cagttacttt aaaacaagat gtattgttac tgttagggtc cctaatcatt
      301 atccaaagtg aaacacctct gaatgattgt gttccagcat cggggattgc gagagaaatg
      361 acgccattat cgccagccgc gatcgagcca ctatatttgc tggaataaac atatttacct
      421 ggaagatcca aatagttagg atcgactctc agcaaattac ctaaatgtcg actatcactt
      481 gcgccattaa gtgttgtatt atcgtttccg tattcaatga ctttaccacc tgaaccagaa
      541 ataacaattt gacgattaac cctggactgg ttatttctaa ataaatgatt agcggttgca
      601 tgacggactg ccgcgattgc actaccggat tcaccgttaa gactaacatt ttggactaca
      661 acacgttcag cggtttcatc catgaaaata tcatgagcgc cagcaccccc acctgttaat
      721 gtaattccgt taatattaat acttttgtgt ttagacccta ttgccagttc accaaatttg
      781 gtaatggaaa tacgatcagc aacaccaccg gaaatattga tgttatctgt atcattatgt
      841 tcggcagtaa ttaaaatacg atctttaaca acacagtcag aaacagatac gtttgcggta
      901 tcatcaatcc aaagttgttt accaaacgca caagcatcta cagctgcata agaaactttg
      961 ttgttttcaa tttcaagtga accgtagctg ttgttttcat cgtaacaacc ttgaacaata
     1021 atgaatccat taccattgat aaagttgtaa ctggttgcgt tctgaccgtt atgagtggta
     1081 cacccaatac acttagcgtt tgtaatgccg gtgtgttgga agtgtcccgc atttttaccg
     1141 acaggtgcaa ttgatgtaca ccctaataac aatgtatttt taacaacacg attagtcgga
     1201 tcgtcatcag ttgaataata acctttcccc ctaaaatcgg ttgagtaaaa gaacccttca
     1261 aaacgattat acagaatctt aatatcttcg taatctgcaa catcctcata tgcaatcact
     1321 tggaaagcac gagaagagct agaaaagttt ttagatgttt gtgtcccaag taacatagaa
     1381 gtgaatttag atgttttaag tctaaatccg ttatgcgtta atgcagcgtc tcccgttaat
     1441 ataattggtt tagaaatagt tactttatca aaagtaaacg gtccaccaat taaacttaac
     1501 gtcccgccac taggtgtctc atcaattgct tgttgaagaa gtgctgtaac atctgatccg
     1561 tcagttgcag gacggtaatc attaaacgat ctataatctc ttaaaacaaa tcgaccatca
     1621 tgttccctaa gaacatcact taataagttt tgttttaatt ctactattaa tttagagagc
     1681 gcatcaaacg taggtctctc cacaccgaat cgatcaatcc aacttgttag agttgaattt
     1741 aacgctttat ctaagttccc tgcgttgaag aacaagtctg tcatcgcagt agaaccaata
     1801 ggattgttgc tacccataac caacctcaag tgttttgtct aataacaaat gatcttatta
     1861 caaaacaagt taataaataa tgtaacttct cctaggaatt accctaggag aagttttagt
     1921 ctaattaact aggttttgtt ttaccaacaa atcgtcccaa tgtagttatt tcaaaaatgg
     1981 cattaacttg atcaaattca gtgacagtat tttccgccca taaattcaaa accaaattgt
     2041 tccctgattt tatacattcg taccttacta caattctggt tccggtttga ttattaaatc
     2101 cttcgacaat tgttcctaaa gttccagaat tagaacttat atcaaattga atatgtgcat
     2161 ttttgataaa ggacccggct gtatccacac cagaaatttt tatgttaatg tgtgcataac
     2221 aataaacata tgtagtagca aaattatgta tttccaaaca aggaactttt gtcatcccaa
     2281 gtagatcaag tttcttacca aaaataactt tttcgccacc taaatttgta tcgacgtcta
     2341 ataaaactgg atagcgtgaa accttagaaa ttaactcctc agaactaatt ctcttggtat
     2401 acaaaatact cttaccatca acagaataca gttgaagttt ctttctggaa aagttttcaa
     2461 cctgtgttaa ttcccaatct tcagttccgg tatgtgtatg acctttgacg tcgaaataga
     2521 atgcctttgg acccatgtca attaagtata aaggtccagg tgtttcagct gttttaccaa
     2581 ggtttgtttt aatattttca aatgtccagt tagtacattg accttgataa cctgctatta
     2641 ctttattgga tatagacttt ccgccaaaga actttggtgt tcctgtaaat gagacattcc
     2701 cctttgtgtg agtagaacta tcgattacag caataccggg ttgttcaaaa tacggattat
     2761 ggaaatttaa atcaaatatt cgggcgccaa tagaaactga attaggagaa gcaaattcgc
     2821 aatcagtaaa acggatacct tgcatcccta aagaaagcgg taaagtgggt tcaacaaatt
     2881 cgatatccca ttccgtggca tgtgagaacc ggcaactagt ccaaatgttt aaattactga
     2941 aatcggtaat tcttaaattg attctgtttt ttctgtacca aacagattta gtatggcacc
     3001 agtaacagcc ggtgacgtca gtagtcccga tgccatcttg ttgagctata tcaaagcctt
     3061 caataatcaa ttcttctaaa ttatcccacc acgcttctcc gcgatgaagt ccgatgcctt
     3121 tattattcgc accaagcaat gttagctttt taatgcttgt gtgatactga ccagtattat
     3181 ttccgattat tgcgtcattt cttgatttta ataaaacctt ttcgtacatt attgcaggtg
     3241 ttgctaaatc ggtattttcc caatatagtt cggttgcata ttgtccaaca ccttcaatgt
     3301 gtacaccagc ccttcttttt attgttgtcg aaaaacgata acgctctccc tcaagaataa
     3361 ttgaagaccc ataaggtaat gaagaaataa cagcgttaat aacaggaccg taatctaaaa
     3421 cagctgcaaa ataaggaata aactttttaa catctaaaac tcgttttaca gtaacatcac
     3481 cgtgtcctat tttatctgat cctaagggac ctgaaatatt attgattaaa tcagtaacat
     3541 ttctttccat gtaagagtac gtaatacgct gaacaccaaa tctatctgtc caaatatttg
     3601 catcagaatg cattgcctta tctaaattgg cagcgtttag gaataactca ttcattccat
     3661 tactgccaat aggcggaata ctactcatag attaaactcc tattaactgt tttactcaga
     3721 cggtattaca aacgatccac ttgacattat gatagttcca gtttaaataa aaaaaaaata
     3781 aaagtattct acttcccagt tgggaagtag aatacttttt acatagaccg ttattaatta
     3841 taactacaaa tcctacttaa caaatcaata tgatttaaat aagcagcttg attcatgtga
     3901 catttataac ttgttacttc attatacatc aacaccctac tatcaaaacc ccttacttca
     3961 tttttagatc caaaaggatt atcatcaatc aataaaattc ttgaactagg atacattttt
     4021 tctaaatagc ccaatttatc tttattgatt tcatgatcaa tagaatgtat catatcaaac
     4081 ttattttcca acccatgttt ctttagataa ttataagtac tcatccaagc ctctatattg
     4141 tcgcctctat gagtacaaat aacaatcttt atactgttcc caaaatgaac tctagctcca
     4201 tccaatactc caactaaatt tcttaataac tcacttggtt gcgcttcatt catatactct
     4261 cgtttttcta ttacttcttt taaaacaatt tgtttcaaat ccccggtata atcactaaaa
     4321 tgaacaaatg gattctctgt taaccacact gactcttcta gcaaaaagtt attaagacaa
     4381 tagtgtaaag ttcttttata aacttcattg tgagtattac acaatgtatc atccatatca
     4441 aatgccaaaa tcatatcgtg atgcatagta actactaaaa ataattacaa gtattaatta
     4501 cgcagtgata atgtctactt gatccaaaat ggatattaaa tattttggat ttaactgtat
     4561 aaactaagga attagtaatg aacgttaata ttgataacct tgaacacgta tttcaaacat
     4621 tgaatggatt tgaatcgtta agttctggtg atacaacttc tccagattct atttatgcaa
     4681 aaacagtttt aaagttaaat ggggtagatt ttaaaggcag agaaggttct gaaagtttta
     4741 tatcttcttt aaaagccggt gctaaaaaag tttatgaaat gattaaaaac tttattaagg
     4801 ctgttagaga tttctttttt ggcagtaagg ggcccaaaca aactaaaact attaatgacg
     4861 ccattaaaaa cacgcaaaat aatagtaaag aaataatcag taaaaagaat aataacagtt
     4921 tcgatgaaac agagataagt gcacttagtg cctataaaac agaaaaagaa cgtatccaaa
     4981 aattaatgaa taatgaaaaa attaaacttg aaacttacaa cagcacgaca tttttactaa
     5041 aatttagcga tagcatttgg actgctggga ttgccggtac aaggttgagt gagatccctg
     5101 gaatttcgat atctgactta aaatctacgg ctgcacgcct agaagatata aacacagcaa
     5161 ttggatttat atccgagaag caatcagcta aacataactt ttacactaat caagagcgtg
     5221 taagtatttt tgataccatt ccgccacttg ttgaattgca aaaattgttt aatgagatga
     5281 ggactgtcgc ttctaatgct ctagcgacgg ttactaaaga tcttgaacat aacaatgaac
     5341 tagcaaataa acaagaaaat agtgatagtg ttgaattaaa atatgccgct gaaaaggtta
     5401 ggagattgtg taacaagatg gtgactgcgt ctaataaatt aactgaattg attaaacatt
     5461 gcgataataa aattattaaa attaatcaag ttatggaagc agtgaaagag ctaacttctt
     5521 aacgacagtc gcgttgggaa atatttttaa tatttcccag atacaaaaat ccctacctac
     5581 ccaatgggta ggtagggatt ttatcgttag tggaagtaat acttttgttg tacatttccg
     5641 gctttaaaga aaagatctgg tattgttgtt gacccaatag ggttagtact actcatttag
     5701 gtctcctaat aaatggggta aaatcccccc atttaaaatt atagtttttt accttttatc
     5761 catcttactg ccgatgccga acttacagaa attattttta acgtaaattc atctattaca
     5821 tcgactctaa caacgccgcc atctatatga ggaaatgtaa tataatcacc tactctaaaa
     5881 ccggttgctc ttgaataagg ataaccctcg tgcgacatga attgtccatt tcctactgta
     5941 ccgataccta caataatgga atcaaactca aaaacagaac aaggtaaagt aatcaaggta
     6001 ttaggagtaa aatcaccttg gttagtcaga ttctgtatcc cattgatagt gtaccctgtt
     6061 tcggttagaa ttgttgaaag gtattttctg tttggtggga cggtgggacc aaacctatta
     6121 aagtccatcc tgacgttatc gcctttagaa agacaacgta tagcagcaaa ggtcaaacca
     6181 atttcgttga taaaattatc accaatataa acatttggtt ttgcatctac acccgcttct
     6241 aaacggatga catcacggtc accgtcaatc ccgcaattat agaatttatt tttggttaat
     6301 tcaagataat cagcatctgg accaattaac aacgcggttt tattaacatt tctaaaaatg
     6361 ttattttcag tatatactcg acttgcttta ctaatataca ttccaccaga aagaaaaaga
     6421 ccttcatctg ggttagatat catgctatct atcatgttat taaatagaat aatgtcttca
     6481 gatggatacg cattgggaac ataattattt actacaattg aatttccgcc attcaaattg
     6541 gagactttcg ccccgctgcc gtcgtaatca tacaaaattt tgttaatccc ggctacaaga
     6601 tctttacagg aatcaatcac taaccctcgt tgaaatgccc ctctggtacg attgtttaag
     6661 acaatagaat catgtaaatt tgtacacttt attggataaa tcgttctatt aatttcaaga
     6721 ttaatgaaat taatttttgt atgtggtttg agacgatctg gattagccgc gtgcgaacca
     6781 acgcctccat ggcacatgtc aaatcgacta ttggttatta aaatattatt gcaaggtgtt
     6841 ccgtcccagg gcggtcctgc aggagcccca gcttgtgatg aataatctat ctgtattgct
     6901 tcatacccat aaacggttga taggtctaga tggaaatttc caaaaaatcc gcaattatca
     6961 acaagaacat tttcgcaaga attaaattca aaaatatgag tttcacggcc attataaaag
     7021 tctataccaa aaacataaat atttttagag tgtacaggcg taaaaaaccc tcggtaaccc
     7081 gtcgaaatct tatcaccacc taagaaaatt tttgcacgtc cattaaaaca tacaaaattt
     7141 attctatttc ctaaatcgta ttccccaatt atattcgtgg ttccgccgtc aaaagcaacg
     7201 gccatgccac cgacattaca atcaagttca gtaccggttt ctaacaccca ggatgttgag
     7261 taaggaataa ataatctccc ggaaatttta tatttcccat atgggaaata tattgatctc
     7321 caaacacctg cagccaaaat agctttttgt attccatcag tagaatcagt ttcacctgtt
     7381 ggatctacac ctggaaattg taatacagat actttttctt taaacattaa ttctatcggt
     7441 actacttttg aaccttcgcc ttcttgttgg aaacctaaaa gttcacttcc cagtttagtt
     7501 gaaaaatcat tttttaaatt taaaacttct ctttcaacca aatggtacgt ttttctttgt
     7561 gtaccgaatc gatccatcca aaaatcttca ttactatgca gcgcacgatc caaatttccg
     7621 gcgtttgtta gtaaatcaga cattgtgcta gaccctattg ggttttgact actcatatgt
     7681 catcctctta aagttagtat cccttacata agggatacta acattttgtt atattagtgc
     7741 tttaatacta atattagtat ttgaaaaact ggttatgatt tcacatccag cattcccggt
     7801 tacatattgt acccgataaa cctttcctgc taaaagttta atcgctatat atggaatagg
     7861 tagcgtgtta attcctgaaa atactctggt atcaaagaaa gtttgtaaaa caaaattatc
     7921 agtttcattg aataatcgaa tcgccactct ggtcccatcg gctgggacat tgactgtaaa
     7981 tattccgcta aatgaatata tacaatcttc tatggggact attcctacat ctacccattc
     8041 cccgtttaaa tttttaccaa cttgtgtaaa ggggatgttg acaaaatttc cagttgcggt
     8101 aggggtgaaa tttgctgaaa atccaagttg gatatctgag ataggtgtat ttccttgatt
     8161 aggaactgca gactttaatt caacagctga aagtattctc ccgcccgcat tggaaagtat
     8221 gtggggtttt gatccaaact cacacataga gtctatttca atacgcattt cggtatttct
     8281 ggaaatagac attgcataag taagtgcgtc agatatattc ttgttacctt taaatctgag
     8341 taacttacaa acggatccag ctatattgta acttgtagta taagaatttc ccatgttact
     8401 atgggatgcg ggatctaatg tgttatagaa gaaatccaca ttacatcttt gggggttatt
     8461 taccgatcca tatttttcaa caacaaatct tccagctgtg ttaccaatga atgtgatgtc
     8521 tttcatttca aacgtggaat actgacttcc tgttgaaact cttaatactc gagcaaaaca
     8581 agaagatacc ttgacaccgc tagaagaaga aatccaaata tcatgttcaa aattgcaatt
     8641 gataatccgg ccattacaat tttcggaatc ttctatctgt gcacccgcct caacgtttgt
     8701 caacgtctgg gctaatcccg tttctgaaca accatctatc aagattgttt tacatctggc
     8761 ggcaccaaaa acactagtat ttcttccacc ggtaacatca gaatgcaggt attttacatc
     8821 gtcaacacta aaacataaaa aatgcccgcc gttgacttca ttggatgcag ttgatttaca
     8881 agaatcaata ataactcttt tagtggggta acccgttaat gcggttattg aggttcctgc
     8941 ccgcactgcg taaaagccgc ctttaaattc tgtaccaaga cactttactt catcaatacc
     9001 atctatgtca ttaggttctg ctcgaattaa aacacctctt gttgttgatt ctaaggtcaa
     9061 accaaataca tgagtaattt tacctctagc gtgaacgtga ggaagaccgg tcacgacacc
     9121 agcaaaaaca attttagttg tttttgggcc gtggattatc gtattttgta aatttaaaat
     9181 agtaccgtta actaaatagt agttagctgg attttttggt tctggaaaat aaataggtct
     9241 tccggtagca agggctaact ttaaaacagt actaatatca gtttgattgg cacgagcgtt
     9301 ataaggcgcg tctgttatat ctatggcatt tgccaattta aatccaactg ttgcaggtag
     9361 atgttctaaa tcgctactaa atccaatttt tccagcacca gcaccttgtg catatgaaaa
     9421 ttcaaaatca ttaactttac gttccatgcg agaataagta atgcgctcta ccccgaatct
     9481 atcggtgaac gtatcttctt cactattcat tgcaaaatct aaatttgttg catttaaata
     9541 ggcgtcacgg aagtctggac ttcctatggg attacccgtg ctactcatgt ccatctccta
     9601 aattatataa atattttacc aactccacat aggatcgaca gtaatatttt atggtatttc
     9661 ctaagagaaa attcaaatgg atcaatttca atttaaaaat ccaaagttag aatttattgt
     9721 tgagacaggt aaatttagat tactggaaga ttatgttact ccagagtgta cagttcccaa
     9781 aggctttgtt actaatggtg cgtcttcggg tagagtatta caaactttct ttccatctta
     9841 tcataaatat tttccagcag caatcgtgca cgactatatg tatgcaacgg gaatagtttc
     9901 taaagaagaa gctgataagt tatttaaata caacattgaa gttagattaa aaatgagtgc
     9961 taaatattac gtcccaatgt actacgcggt aaagttattt ggtaagtcgc attacaaaca
    10021 aaaataaaat aaacatagta gctagagcac ccattgggtg ctctagctac ttttattaag
    10081 ttaacgttga cgtagtttta tacattgatt tttgtacctt tcaatccagt ctggtgaatc
    10141 aaacttttct tcattatcca gaatgtgttt taattcaact gggaactgaa cattgtattt
    10201 ggatattact cctttaataa aatacgctcc aaaaacatcg caaggcatcc agataccgca
    10261 tgctaaatgg aaagagactc ttgtttttgg ttgtattgtt tcattggtat gaacttgtaa
    10321 ccaagtggct tcagcacctt ctttaggata cccagaagga tgaactgtgt cataatcaat
    10381 attgttatga cttaaccagc agtggttatg aatcatacaa atgtcaagtt ctattccaaa
    10441 tccaaattta agaacgtgat aagcagcaat tgccatcatc ccgcaatcac ctgaattaat
    10501 ttgtttcaca acatcttcat cagggatttt cttatcagcg ttataaattt tccaacattc
    10561 aatcagatct ttaaaaacac gttcgatagc ctttgcttca cagaagtttt tgtaactacc
    10621 gtattgtgtt aaataaaagc ccacggtgat ttcctttaaa taaatgtttt ctaagaaact
    10681 aattgaatta aattgtcaat tcagtatgat gattttcggg attcatgatc atcgccattg
    10741 atttagttat tcgaattaat tcttcaacat tcaatacagt tttatatcca tttttaactt
    10801 cgtattcaaa aataattcct gactcatcag tgactgtaat ttttattcca tttttgtcat
    10861 atacaaaagt gtaaccgaca atatcattat gaccatcatc tttatccaaa aattcaatcg
    10921 acaattttga aagaatttga ataaaaatat tattaacata cggttccaat cggttttctc
    10981 gaacagacac tgcgttaaaa acaggtattg tcgcaatcaa tttatttgaa atgctggttc
    11041 cattaggaaa cgtttcagta ttcagatgaa ctagaatttt ggaaattcca aaagaatgaa
    11101 tcaaagaaaa atttagacta acagtactgg taacggtatc acccaatact gttttagttt
    11161 caaacacggc tgtttgattt tcacacatga atttcaaaat cttaacgacg cttggacgaa
    11221 cttggagaag atcataaaca tttttaaaca tgttattttc cttttctaaa tagaggatta
    11281 attaaacttt tccaccttgg agataacctt cgcctatcca agatttccaa tagtgcgaac
    11341 attccgcttt acctaatttc attctgcact ctttgtaaac gttatttcct tttttaactt
    11401 tgttatctac tacatcggga agtaattgtc catctttgtt tagaataacc atacatacgt
    11461 catttccttt atcaggaaca caaccatcca catgctccac tgttgctatc tggtagcgtt
    11521 tttgaacatc ttcagcagcc atggtattaa aagagataac aaatgcaata caaagagata
    11581 cagacgtttt cacgacaaaa tccttaacta agtaaaagga gttatttgat aaagaaatta
    11641 cagatatctg tggtggtagt ggcattaaag ttaaaatgac cgattttatc ttttccttta
    11701 attaccaagg ttgtctcaga acttttgtcg gaaatttcca tatccaacat tttaagcgcc
    11761 ttgaccaggc cacgtgtgac acattggtta ttaatacacc aattgacaat aacggaaatt
    11821 ggataccctt gagttttaaa atctttcaag aagtattctt caatgtcgtc acggacgtta
    11881 tcgacattac tccaatcaaa aatctgttta acagatttta gtccaatccc ttgaataccg
    11941 gcatgcaata ctgctgcttc accgcgagct ttagaaatag tgatattgtc gctatggata
    12001 aaccctacca tgagaaaact gccagtaaca cgggttagcg ttactcgata ttcaagaccg
    12061 ttaaaaatac ctgccaattt cttttcaccg acattttcta tttttgtgta aagctcagga
    12121 ttcatggtgt caaccaaagc tttgacaatt gggttttctt ttatttcaat cccgtacaat
    12181 gtttccatta ttatgctcct ttcttaacac gttcaaccca gtcttgcata aatgcaatga
    12241 agttttcttt gttggtcaaa ccaacagtaa tgggttcaca aacatgacca cccatacgac
    12301 gttggaattt agccagataa gcatcttctt ttttggtcat tgtgatgtgt tgccaatcga
    12361 tataaccagt tagcgacatt tcattacctt caaagctaac acacagctca aatgttccaa
    12421 gtgcttcggt agaaccacca actctgaatt caccttgatt gggcatgacg cggtgcttgg
    12481 attttgggtt ggtcatcaga tcagcaattt tagtgataaa ttcaagcttc attttgtttt
    12541 cctggtgttg aagtaaaaaa cataaaaatg tcaaggatct gtattaaaat tacagcgtgc
    12601 tattaaacgt caaagaaata gttcacctac gcgttcagcc aaaagttcgg ctttctcttc
    12661 gtaaagcgtt ttctttccaa tagcggttat ttcaaaaata acctgtgctg tttcaacagc
    12721 tttgcatttt ggattggaga taactacttc aagtgacata tttccgttaa ttgttttttc
    12781 ggttttcact aaagcacttg aaccattgga aagattaaaa cgtttaaaat ctttgttagt
    12841 tgtcgcccac aggcttttag cggatacggc aactgcgtta atcaatcggg ctttacctac
    12901 tggagtcaaa tcttcaaata cactttccat tttaattacc ttctaagttg gctggaagta
    12961 atgatgcttt taatgcttca gttatttcaa tgtaccctgt tttcattccg tcttttgcgg
    13021 tgatgctaaa cttttctttt gcgacttgat cgacaatgtc aaatccatta acaagtacct
    13081 tttgtctatc aagttgagag aagtcttttg atacttttat caaaccaaga atgatttctt
    13141 gatccatttt atcaaagttt aatccatctt catttatcca actgtaataa taaccgtagg
    13201 ataaatagtt agatttaaga gaactgtatt cctcggattc aaacaacatg tcccttgttt
    13261 taatccccag ttctgtaatg gagtccgctc ccccagacat tgttacacct gtgattaaac
    13321 actccacagg aacagcttca acaaagtcgt cgtattggaa aaaatggtaa accattaaac
    13381 accaatctct tggttctcca aaaagaaaat cgacaataag ttttttagca atgattaaat
    13441 cttcaccttt taacttcata tataattctg aaaaattgaa actagaggga agtgtgaatt
    13501 catcaccaat catgtaatac tttccaacaa tggaattcac tacatatttt attgcactga
    13561 ttcgatcccg ttttttgttt tggttctttt tacggacctt agcaacagcc atggaaatac
    13621 ctctaaatta aaaagtgttt atcttatcac attgataata taggttttaa tatttatggg
    13681 aataaataaa catacagcat agtaggtaag aggggaaatt cccctcttac ctgtttacac
    13741 accgtaaaga taatcgttac catcaattac agcatagcgg tttatttctt tattataaag
    13801 cagtgtcgcc ccgcgttcag gaataattgt tctgataaaa agatctgtat tttcatttga
    13861 aattaaatga tcatttccag agctatcagt tacaataaat ttccaataac ttgaactaaa
    13921 agcaacagca tgacctttac cagaaggcgc atctagattt tgtattgtag taacaaaatc
    13981 ataatccaaa ttgatcatag tagtattaat gacgtgttcg tttgccaaca atacaatctg
    14041 accactaatg actgtttcgt tttcgcaaga aatgagtata aaccaatatg ttctttctga
    14101 tacttccatt tcttttgaaa gttcatttaa actttcttcc cattgagctt catcaataac
    14161 atatttttcg ttagatggaa gatcaaaaag aggggttatt tccaaacccc ttagaaaatc
    14221 aaacatttgg tcctttgcac agcactcatc gttttcatct gggtaaagtg ttccaggaca
    14281 aggattaatc ctcatttgaa taaagggttg tttaatccca tctttacttt taaaacaaac
    14341 tttaccttca cctgacaaag acagataaag tgttccagaa ttacgaagag cttttgcacg
    14401 aatagatcga aaagcatcag tacgggcttt aacgatatcg tccatttctt cttttgtttt
    14461 aggttgtgtc atacttaacc tttagtcact gatgcgatca gctcccacaa attcaaccta
    14521 gactcaatct gtgatttaat atggtcatat tgagaccaaa tagattgatt gttaaacgaa
    14581 ggaaaattct taggagcata cgcctggtta aacaaagaga aaatgaattt ttgaatgtca
    14641 ttttccggaa tgattgttgg aacgttgggt tgataagtga atgccggttc aataggctga
    14701 aaaggttgga atggggtttt aaaacgatca tcgtttttca gatcagccat tgttacaatt
    14761 cggtctttaa tgtacatacc gatatttttg ctacggtaat catcttcact gatcaacata
    14821 aactcattgg aatcaatgcc ttgaatgatc ccataatgac tacgatgtct gacagtataa
    14881 accccacttg cccgagcatg aatactaaaa tcccaaatgt ttacatcgtc aacaacaaga
    14941 gatgttccac ctttagacca gttaccaaat gtaaatttat tgaaatcgca ttttgttatg
    15001 gaaacacggt ttgtaacatt aatgctggtt tctttacact cgtgttcatc aatccaaaca
    15061 taatctcctc tgatagaact attagaaatg gaagaacttt taattgctcc agaactcatt
    15121 tctagtgtag aagatcgaat gcttaccttg cttaaatcca aggagttttc aattttacac
    15181 gagacattat agagattgac aagattattg atataaaggt ttttaccttc aatacttcca
    15241 ccattcaaaa taagaacgtt acagttttca accagttcaa gttcggcgtt accgtacgaa
    15301 gtttcaatgt cttttaattt tattttactt cccagcgaga tataaatttt gacatgattg
    15361 actagcgcat aaaaccattt attattcttt cttgtggttt caaaatcgtc ttgattataa
    15421 gcaccaaaat aacctttatt ggatacctcc cctctatctc gagaaaatcg atttcttcga
    15481 ttagggacat ccgattgttt aacttctatt agttcaattt gtttatcatt aataaaaata
    15541 gtcggagtat cttccggttc caatctggaa gaaggtacgg attgattttg aatttctgac
    15601 aggtttgttt tttcagcaaa tggttccatt tgagcttcga tactttcaaa actagcagca
    15661 cttttctttt taacagtcat cagattttcc tttttagaca aaaataaaaa ggaggaaaca
    15721 tttcctcctt ttaccaccaa acgttatttg ctaaagtaca tcggaataat gcttcccact
    15781 aatccccaga aaagcactat aataacaatg gctaacaaac cccgtttttt attctttaac
    15841 cctaccactt ttgtactcca tgtgaagcgg aggtgagaag tcataaatac aaaatgtttc
    15901 tatgactctt tccccagttt taggatcagt taccctggaa gtccaaccgt gttcgtctcg
    15961 acagtccatt aaaaagttag ggtaaacaat gacttcttgt ttaccaattt caactaaccg
    16021 tttagtgagg tctgattgtt cttttgcaat gataaccaca tcagcaatta tccctggcaa
    16081 aagcaaaaca aacacgacta gcaatatcca ggctaactcg gatttgactc gttgtgtgat
    16141 attatattta tcttccatca atacacctta gtgatgtgag agactccttt ccagttgggt
    16201 atttttataa ccatgtttct tttgcagcat ggcttccatt tccacatagg tcgggaaggc
    16261 tacactgaca ttgtggattc cattggttcg ttccaaagtg acagtaaaat caacacccag
    16321 gcgatcgcaa atggtcaaca agtgttcaaa agaaacttga tttgctttac cgtttttcac
    16381 agcaagcaac ccatggtaag aagcggtggt atcatcggcg atgttcttga cactatttcc
    16441 ttgactcatc atcaggttga tgacataggc aagacgaatt accagaactt tctttgcatt
    16501 ttttacagta ttatgattat aacgcatcgt tttattttcc taaataaata aaagtgaagg
    16561 tcttacagta gaagaaacga ttttcttctt acacatcgat aatatctatc tgtaaaaata
    16621 tggaaatcaa atatcagaca aatggtattt cttgctaatc atcgtcattg ttcgaatccc
    16681 gctataaccc tgtttaaacg gatatttaac gcggttgatc ctattagata gttctttaat
    16741 tccctcggac atgggttcaa agaaatttga tgtttttaac cattttccaa agacatttgt
    16801 cagcactgtt ttaatactga aataatcaat tagatttaat tgattattaa aagtaacagc
    16861 gtcaggaatg ataatttggt tcattgtttt gtattcgttt attttaactc cacctaactg
    16921 aaaactgaca gtatctttac ccattaacat acttgttgaa tatccagcaa taattttatc
    16981 tttaatctca ttaggtaacg actcaaacat catcttttta tctaaatccc aaacaggaag
    17041 ttctatcttt attccagatt tttttctgtt gtaacaatgg acttcttttg aaatatcagc
    17101 taaatgaaaa tagtgatctt gatcaaatgt agaatcaacg tcgtctttat gccagccaac
    17161 ataaattacg gcattttcaa aatacccagc aacttgtatt aatgcgtttc ttaccgccaa
    17221 ttgctgaggg agtgtttcaa tcatggcgtg ttcattgctt ccattttcat caatttctgt
    17281 tccaaaaata cacaaagatg tcgtagtagg aagatgaaaa tttaactcat cagagatttg
    17341 atttggataa agtttatgga gttcattaat gatgtttctt tttgcataaa tttccggtat
    17401 tgcagtgatg gcaggagcac caacattaat atggacgaca acaacttctt taccttctga
    17461 aagaagttta tttacaatat aagtcgaatc caaaccgcca ctaaatgcca cgtagtgttt
    17521 aaccattttc aattttcctt ttattataat tacacataag ttagtcacag ttgttattaa
    17581 aaacataaca aaaatagaaa ctaatcggga tgtcccgatt agtttctaaa tgtatgattt
    17641 atttaaccga ataaagaatc cagttctcaa ggaactttag gatttctagc ataatctttt
    17701 caactggatc agtaaaggga tccagttgtt tattatctat atcaccccac tcggcagcca
    17761 gcgctaactc cttcacaacg tcatcagaga cattcatcca gaaatcacta tccatgatat
    17821 cactccaatc cagagcaata tctactaaat tttcacgttc tgtagccaac ccccaaacaa
    17881 acaaagaaac tgtcttcatc aaatcggcaa tttcttttac ttgatctttg gtcaaaacag
    17941 gaacactatt atgaacgtat tcatttccaa tcaatgataa atacgcttct ttattaactg
    18001 gcattatagc aggcttgatg ggataaagtt ttttaacttt ttctacatct tcttcgttgt
    18061 attgtttatt tttaaattga ttaaaaatct taagtcctgt tcccaaacga cgctctgcat
    18121 ttttaataat gccggaatag tcatttttac atttgtcaag aatgtcttta ataactttct
    18181 tatattcatc cgctgttttc aattcattaa aaacaccagg agtttggaat ttgctaaacc
    18241 caatgttaat aaatgtttga tctgcttgcc agcggttact tttataaagt tcaacagctt
    18301 tgtctgtttc gcctatatga gtttttatgg ccgccagtgc ctttttattt ggttttcctt
    18361 taatagcttc gacaacagcc tttaaccctt ttttcatggt gtcaacaaaa ccttccatcc
    18421 cagagatagt tggttctact tcagttccat aagtctcttt gatatagttt acagttcgct
    18481 tcagtgtttc ttcttcatta cttccacttt cacaaccagc gtacttttct ttgttattga
    18541 taaaagtttc ttcaataaca gtaatatcga ctttacatgt tgcagcataa tcttttaatt
    18601 caactgcgtt taaattacgg atatccatct taactttcct tggttaatta atgcaaagga
    18661 taaatgaaag caaaatgtcc tgcaccgcat tatagcggtg caggagcatc ttaattattt
    18721 tttataaaat ttatttttcc aattccattt tggctttgtt gcattagatt ttggaatttg
    18781 gctagtagga ataaatccag catctgtttc tgttggactt ctagcagctt cacccgctaa
    18841 cctatcagct gcttcattcc cagggtcacc agaatgaccc ttaactttta caaatgttac
    18901 tttatggaat tttaccagtt taaaaagttg ctgaaacaaa tctctgtttt taacagcttc
    18961 tccattaacc gtttcccagt tatttttaat ccaaccataa atccatttag tgattccatt
    19021 gatgacgtac tcggaatctg ttctaataac aatttcaaca ggttcttgaa actgctctag
    19081 ggcttttatt accgccatga tttccatgcg gttattggtt gttttaaaat atccaactcc
    19141 ccactcaaca ggtggttcat ctttatagat taactgtatt ccatacccac caggtcctcc
    19201 ttctgggtca gcgtttttca aagctgaccc atcagtactt gctacccaag gagccattat
    19261 attctcctat ttttgatttc ttataattct tgctttagtt tctctttact tgtccgttta
    19321 aaagaaactc actcatattt gaattacaag gaaacccagc gccaccgttc caactcatga
    19381 taaacaccat acctgcccca gtgactctaa cgtcaaatcc ggtatcagat atacgatgaa
    19441 tgtcataaga aagaaacgct ttagatttac ctatcatata tggaaaggtg tcagtcagct
    19501 cagtgcaatt attatcgtaa gctctgattg cgctcatcat cacatcataa cagaaatgat
    19561 ggttaacaag ttctggttga taaaatccgc cctttatgtc aaagaactca ttaatctttt
    19621 tattgggacc gacgtcatta agcatccttg taaacatcaa tgaaaaatta ccatcaactg
    19681 gggcaagatg gttatcttta gcattttgtt taaatggaat ataaggtcta tttctttttg
    19741 agttgttttt tggtgtgacc ttaaaataat tgtcttgtgg aatacaccac gtcacacctt
    19801 tgtcttctgt gttaaaaaca aacagacgtt gggttttatg gtatcttcca ataaatgtct
    19861 tttctttaat aacaatccct gcttccacat tagggatttg tttcaactcg tttagggtct
    19921 cgtgtaacag caccatcatt tcatgaagat ttttcatggt gttattagga gaagcataat
    19981 ttaatacgtc aatcaacctt gcttgcattt tcttttcctt agcaaatcaa tgtattaccg
    20041 tgtctttggt aacttcaatt ttagtcaaca gttgagacat cttatccaaa ctgttgtcgc
    20101 ttatttgatc gagtagttcc ggcttttctt ttaataatcg atttacagct agcgcggcat
    20161 gaattgcaat ttcttcagta ggattaggat ccatgtcctc tgaatacttt cgattatccc
    20221 aatcttgggc aagttgcgct atcatcgtac taaaagggct tccaggcatt tccactaatt
    20281 gacaataacc ccattcacct ggttttgttg aatattcata ttttccatta acgtaggtat
    20341 ttgaccttaa ccaaaaagaa acgttggtag gaacaaacgg gttattttta ggatttctca
    20401 taaattatcc ttaaaagaga ttacctgctc tgtggtttgc aacaccttct aagccatcgc
    20461 tggcagtaaa tctaattact tctattccat cgcaattacc gtgacttctt ggttccaatc
    20521 caaagaaatg agtttgaaca atttgtttta ccttgtccaa agaaggccct cttataacac
    20581 aaattgtaat actaaatggt gttatggttt caataacaat atcagaaacg cctttattta
    20641 gtgttttacc aaattcaata acttgggaca tttccatgta atcaaaacca atgattaatt
    20701 tactaaaagt tcgcatttta tattccttta aaaaataata ggggagaaat cctccccgta
    20761 ttaatagtta tttattaagc agtttaacca acatttgata gcttgtatta ctgttgattt
    20821 caataatacg aataccgtat tgttctgctt tagcaatttt tgcaggagat ggatctttgg
    20881 aaacaataag ctgtgttatg ctttttgtta ctttatccac taatccaaaa ccttcttctg
    20941 ccagttttct tttcaactct tctctagaga ttacccaact gccagtaatt gcaattggaa
    21001 tcagatcagg aattgttttt actggattgt aaaagttgtg gtgcgaaaag aaacttgtca
    21061 attttgattc gttatctttt acgtatttac tcattacaat accatcaacc ccaaacaact
    21121 ccatcatcgc tgtttgagat ttaagtacaa caatcatctc acttaaatcg ttataacgtt
    21181 ttccttgttc ttgagcaaat tccaacgccg caaccgcgcc catgtttgga atacatgatg
    21241 cgtataacca gtgttccaac ccaagcaatg acgtttgaga aagttgttcc aaaatgttat
    21301 caacttggtt ttgatcaaat acatctaggt taagataatc ttccctagag atttgaaaca
    21361 attcatgggg tgctgataaa tacccagcgt caattagagc ttccaaccct tttggaccaa
    21421 gacctttaat gttcaagcct tgagtatcca ccaatcttga catttgtttt agaaactttc
    21481 caatacaact gtcgttaaca caacgacgaa tagaaggtgt ttcaacaatc aatattgaat
    21541 cacaacaagg acatttatct gggaacgtaa ttttctttcc tttaccaagt tctttaattc
    21601 ccaccaactt aggaataatt tcgttagcct ttgttacttc aataacagag tcaattctaa
    21661 tacctgctct gatgtattca tctgggtaat caaatttagc acgttgtagc attgtcccgt
    21721 cgtattcaac agggtcatat agcaagacac cggttaagca accttgggtg gtcaaattcc
    21781 agatcacatc acgtagctta gttaccaaac taattgtcgg gaatttataa caagctgtgt
    21841 aactataata ccctgtcatc tgagtatcat tccaatttaa tagatcattg tctttaacaa
    21901 caattccatc aattggatag ccaaagtttg gtttagaggt agctttcagt aagtccctaa
    21961 gtaatgtccc gtctagctgc tgtggaatgt caaatcccca ctcttcaaat ttctttctta
    22021 aaatagggta ctctttacat ttttccctgg ttgctttatc agcattgaag gctttaaaat
    22081 acatgaccaa tgtatcagtt tcatgatctt tcaaacgttt gatcatacca gcaacagtgg
    22141 tccgtggctc tgtttcggaa taatccttat cccacttttc gcaatatttt tctaaatcag
    22201 catatgtgca aaatacttca ccatcaatgt gagcgtattc aacattagca agttcaggaa
    22261 tttctgttgg aatattttta actaacttta aacggtgagt aacatcgata ccatatggcg
    22321 acctagaccc tcttaaatga ccatgagcga gtatcccgta ttgatacccg agtctgacac
    22381 taagaccatc aagcttttct tcttcagttg ccgtggtgtc gatattcttt ttgatccaag
    22441 cattaaaatc ttcaacggtc tttttcttta caatagagat caatggctct ttaattttga
    22501 ttaatttaaa cccttcagga gcttcaacaa accctggtgt gtgttgcggt ttaaataacg
    22561 gattagattc taatagttcg tgatactcat gaaccaatcg atcatattcc gcatccgaaa
    22621 taattggttt atcaacaaca gtgtaaaggt agtcgtgata tttaatttgt ttttctaatt
    22681 caacaaaatc cagataggtt tttgacatga taattaacct tctttaattt tacaaacttg
    22741 tttaaccaat cgttctattt tctcttggcg atggttatga ccggataacg gaatactaac
    22801 acctttctcg tctatggtga taatagtgaa tttatcaaag tttaatacaa tttcttccac
    22861 ttgataggtg gggatgtttt tattcatttc tttattgtcc cgatgtttct aaaatacaac
    22921 aaaaataata actcagagca accgtagctg ctctgagttt aaataaagaa attatagacc
    22981 attaacaatg tttaccaatg attgtaaaac gacgggatct tcatatgctg gtgtaaatcc
    23041 aatgacagtg ttactttctg cagcaaaatg taaaaatcct tgtacagaac cagcccagct
    23101 aacagtaccg gtacgtccag taagaggatc ttccataatg ataatgttaa cactaattgg
    23161 tgttccgact acgccagatt taacatgatg aagaatgcga tattgatcaa atacacaggg
    23221 aagttgtgaa accatgttgg ggaatccttg aaaatgaaaa ttattattgt ttcacagcat
    23281 cccattgttg gtaatacatt aagtaatagg aatagttgat ttagccaaca ttacaacttg
    23341 tcctacactt ctaatattat caatgaaatt gtgaacaggt tcaaagaacc gtttaacttg
    23401 atattccata atgacttttt cataaaccgc aagttcattt ttagctaact cgtccatgta
    23461 aagtcgaaat tctcttgcag ttctgatttg gccattaggt ttataatagt aacggctgtt
    23521 tcctttatgg atagttacta tttggttaat aggtttatga gaataagaat taattaattt
    23581 aacagcacca ttttccccaa ggaaatggga aatataaaca tcgcctaaac ggaccgtctc
    23641 gtttgtcagg tgagtatttt caattagcca ttcttttgtt tggctaagat ctttgcttcc
    23701 aatgagcaaa tttgctcgag ggttaatagg ttgcgcattg gaatcaatac caagttcttg
    23761 agcgtactta ccacgtttat atttccacgt gcgtttagtg tattgcaaca cacctgttgc
    23821 cgtactattt ggatttttaa cttttgtttg gagtttggat tcaagagaag cgatggcggt
    23881 caactcagcc atgttgattc ccgttttatg ggatgcttca aataagtgat cggctacatt
    23941 actaaaccgt tctagcataa cttgtttagc atggtcgtta tactgggaaa taccactacc
    24001 ggcgtaggtg aatgtactca ttacaagtgc aatgagaatc agaaacgtct tcatgtttat
    24061 tttctcctaa gagtgaagta tagtaagaat tactcttctc attcttactt taagataata
    24121 tcggtttgac ttattttaga agccctaaaa gatataatag aacacacctc gttctaccgc
    24181 tttaatggcg tgtagaacga gaaccttaca taggatcgac caatctatgg attattgtgt
    24241 taaacctctc agaacgaatc ctaagaggtt taaacattat ttaataatag attgcttatt
    24301 aacagttagt ccaatattca atccttctgt atttaacgca ataatattgg cattttggaa
    24361 taacccaaat tgttttatat aatggctaat cataaatatc tggggaagtt tatccattct
    24421 gaattgttct tctatccaca ttccaaaacg accacgatgt aactcgtcaa acgcaacacc
    24481 gacttcatcc ataagaagtg ggatcccaga atgttttcct aaatacctta gaaatgttat
    24541 cctaaaggca aagttaatga tttcacgttc acctccagaa cagtctccaa tatcactatt
    24601 gacttcattg tcatatccag tgattacggg aaactcgtaa tcgagatcaa tagtatcatc
    24661 atcacccttt ttaggttggc aatttaatac gtgcaatttg tcactccaaa ttggattgat
    24721 gattgcatta acatttgaaa taacagattt taaaaagtca ttcattaaat gaccaataaa
    24781 cccttttact ggagaaagtc cgtccattaa cagaagtaaa tgtttttctc tcttttctaa
    24841 atcagctatg ttttctttta ttgactcaat tactgaacac agggactgcg ctctaatcaa
    24901 tccggaaatt gcttgatctt ttctaggaga tatatcatta atcacttctt ctattttctg
    24961 ttttaataca tactttccat tgttctcaac acgttcttta atttccaata tcaattgtgc
    25021 taagtgatcc cttaaaaaat catcatgatc aattaaacca atacaagttt caatttcttt
    25081 gatctcgtct ttagtttgat atatttgacg ttgcgtgatt gcaagttctc gttctgtatc
    25141 ttcagctctt agaaaaagtg cgtccatatc agaattttta agaaacttga tttgtgcggt
    25201 caattgttct tgttcatttt caagttgaac aatttgattg gttaatgttt taatggttaa
    25261 acttttacgg atagactcaa taagaatatt actgtccttt ttacctacct taaattgttt
    25321 aataacatta acgagttcca aggaatcatg ctgacgttta acataacgca tcagagcgtc
    25381 catagagtaa taccaactct cattagactc tatgtactcg cttaggactt taatctctcc
    25441 agagagcgtt tgagcttggt ttgcaaggag gtttaactta tctttcattt ctactaagtt
    25501 aaatttctca aaccctagtt taaagtccgt tttgcattca ggacagttaa cgttttcagc
    25561 attgttaaaa tgttttaact ggtggttaat cccttcaatg tctttttgga gattttcata
    25621 acgattttgt tttccaatta atttttcttt gcagttgttg tacgatacag aagtaacttc
    25681 taaatcaact gctcgtgaaa cttgttgcaa ttgattaata aactcttcac cgtatttttc
    25741 aaataaaggt tggagagaat catcaatttt attataatta aaaaactcta tcgcttgaac
    25801 tttttcttgc tgatataatt caactaaatc acagacttgt tttaatctta attcataacc
    25861 ttctaagttt tcagttccgt tttcaaaacc ttgaagttgt gttgtgattt cagttaatat
    25921 cgcacctaat ctagtattga ctgtgattgt tttttctaat cgaatcaagc actgttcacg
    25981 tcgttcaata tactgagatt ttgtacattt tattcttgaa tccatactaa tcaattgact
    26041 aatgatacta ttgatttcat ttttaagttc attaatttca ctgtagttaa attgagaaag
    26101 cgcaccatga agaaccaatg catttttcaa ttggtcgtcc ataaccgaaa tttcttttct
    26161 taattcttca acgtccatgg aagccagctg attcattcgg ttttcttcaa cagctaaacg
    26221 ttggtgttga gtttttaatc cgcctttaat agtgttataa gcagttttta acctattaaa
    26281 ggttttgttc ccaaatgtcg tatcattggg attaatagcc attagaaatt cttttctacg
    26341 ttgagatgac attgttgtga aaagatctct taaatccaaa cccgttaaaa tagctttaat
    26401 atttggtgta ataccaaaat ggatcttgac caattctttt tgtacagaaa gtgtattacc
    26461 ttcatttaaa tttttaccat tgaagataaa ttgatgtttt gaactctttc cagtttcaga
    26521 tattaaaaca tatgttccac ggtcatcttt gtatttccat tctttatatc cgcctttacc
    26581 ataatgtgcg ttatcaggcg gtaacggaga catttctctt aaaagggatg ttttaccatg
    26641 accattcctt ccaagaatga tgttgaacat atcacgtgta tctaattgta ctatactcac
    26701 acccttcaat aaaagcggta tatagttttt caaaattaat ccaattatca taaaaagacc
    26761 tcaataggat ttttatcatg aatgtacttg agtgctacgg tgttggaacc gtgatgcagg
    26821 ataaagataa tgacagtgac gaagtctttg tgcattgtcc aggaattttt agcggagcgg
    26881 atggtgaagc acttgccact gtagaagaaa agaaaaccga catcaaaaca cccacagggg
    26941 atgccacttc tagttttggt ttaagtagta acgggatccc atgtaaatgg atggcattta
    27001 acaccaaccg tattacacca ccaaacgtaa gaaaggggag taaagttgtt gtttataaat
    27061 tctcaggttc taaccaatat cgatggatgt actttggtat ggatggaacg atgcggttgg
    27121 agacagttgt ttatgcttgg tcaagttcgc caaatgtaaa tgagaattcc ccgcttacac
    27181 ctgataatta ttatatctta atgatctcca ctcatactgg taaaatccaa ttattaaccg
    27241 gtcagggaaa cggggagaaa gcgtcttacg cattaactct tgatactgct aatgcaatat
    27301 tttcattaac agacagcgaa gaaaacttga tggcgcttaa caccatggaa catacgtgga
    27361 gttttagcaa ccaagaaaaa agtgttatcg caatagataa aaagaaaata ctaattagtt
    27421 gtgaagaaca gcttgctata aaagctaaag aaaatatcac catccacact aaaacattag
    27481 atgtggaagt tggtcagaca tttaatttga atgtaggcca agcaaccaat atgacttcac
    27541 ctaagtttaa ttttaatggt gatttaattc atactgggaa cactacccaa gacggggagt
    27601 atagtgctac cggtaaaatt tcctcggata ctgattgtgt ctctgctggt aaatctggta
    27661 aaggtcaccg tcataccgat gttcaaggtg ggaatgggat cagtggtcct gttcaataaa
    27721 caaaagcaaa agagaacctc tacctcccac ttgggaggta gaggtttaat taacgtgtgt
    27781 aagttggaaa cgttggtttg ggaagtaccc aactagttgt tcctgtatcc cagttaaaga
    27841 aagtagcaac gcggttcata taccagtttg ataaatcttg gtttaaatta cttgcaccaa
    27901 agaaacaatc attcatggta taaacatgac ccatatccca aaattctaat cctggataag
    27961 aaacagcaac ggagtttcta aacaccccat taaagtttgc aatgttttta gaaagtgtag
    28021 ctgtgatttt aaacccttcc gagttactaa aatctaattc agttacacga gaaccgatag
    28081 tcagcagttc tgttaaacct aatccccact ttaatactga aacaccaaaa atatcaacgg
    28141 tgacaatacc agtgtgagca ccaggaatgg tgaaactatt taaaccagct aattgataaa
    28201 ttgttccatt aactaacaaa tagggggttc cacctaccct gttagtaatt ggaattactc
    28261 ttcctttagc ggtatcccaa agtagcctgg ttgcaactgt ttgtttaaag aaacggttga
    28321 caggtaatcc acttccaggt ttccctaaaa acaccgggaa cgaactacca tcactggtta
    28381 cgttcatccg tttgcgagcg ataacaggca ataatgaatt acgccaccca gattgatctt
    28441 ggtaactgaa ttctgtaccg tttataaacc ctgccggaac ggaaccaaga tgcggttcta
    28501 tttcataacc agttggatta ttgtaacgac cataggcaat caagtcgtca ccaatctgtg
    28561 tgacaaacaa ctcgtcgtaa ccaaagaact cctctatcct tgcctttact ggttttttaa
    28621 ccaaggtgtt ttttccattc accatgatca caccaccgac cggataaagt gtgaatcctt
    28681 cagtagtacc catcaaccca ccagtcaacg tcaggaaacc gtattcccta gtaaagacgc
    28741 cgtagttgtt aggtgtttta cgaaacgccc acattccctt tgataacatt acaggacttt
    28801 gatagttgat atgaagtcta tgaggaagtt tagttccata acaaatttct ttatcgtaat
    28861 ctatctggta tccaaggaca ggatcgtacg gaaaaacagg atcaacggaa tctaacttag
    28921 gaccaaatgt aaatgttcct gttattggat tatgagtgat ttgtaattca acataaaagt
    28981 tattaaacgg agctacatta agcatgacat catacttaac ttgatttaac gcatctgtca
    29041 ttttcatgat gtaaacatct tgggatttaa aactatcgta cccaagaatt gcaccgtggt
    29101 ttatttgaag cgttgatttc ttgttaacgt tcatggtatt aacggtaata ctgttagcta
    29161 ctgtaccttg gggcttaatt gttttacgac cagacccgtc ggtatgaaca taacaatttt
    29221 taatgattcc gtaataacag tccttttcat tacttgggta atctgcgctt ccaacgcact
    29281 gattcatcca aaacaatgta gatttgaaaa agaagaacac cttatgttgc ttgaaccaac
    29341 tgcctgcatt tttagcgatc caatttaata tatcctcatg aatggagatt ggattactaa
    29401 aggtaattgg attttctagg ttattgggat caagttcata attgagataa ctggtaaatc
    29461 cattaccatt attgaacacc atgttgttga tgttaatggt gctggataaa tcatcgttct
    29521 caattaagaa agacggaaca tcttccatcc cgccagtaat ccaattgacg ttttctgttt
    29581 taggacctaa ataacttccg taaggatttc cttgcaaata gttagtccct gcgtcaactg
    29641 ttaccaaccc ccaccgataa cggttgcgat aatctcgact ataagttaaa taagtaatct
    29701 ttaacttagt agcagcacca ggatctggga ctgggacagg atcatcggtt aaaccatcat
    29761 atcgaggcca gcggttattc attgtgatat caagaatagc acgttcttgt tcagtagcag
    29821 tccctacagc gactttgacg ggaatatgcc tgaggtgatc accatacatg caatcttgtt
    29881 caatattaga ttgcgcaacg taattgtatt tagttggctt agggaatggt ttattgccat
    29941 tattaataaa agcaagacca gacgtaattg aatggtcgta acttccgata tactggcggt
    30001 tataaaacgt atacgttttt aaatgtccgc cagccggatc aaagacgcca tcttgacaaa
    30061 gtgggtgttc aggttgttct ttaacatgag gagtgtaact tttaaacaaa ccagattcaa
    30121 ttaaatccca gttgtcgttt aaggtctgtt ttgcttgttc aaaaacacta tctgtgatca
    30181 cgtttactga catctgtttg gtagtgtcat tgaatgtaaa ttctaaacgt gaatcaagat
    30241 aaccgtgcca gtatgcggtt ttatctttat tgaaccaacc aaaatacaac cgaatagcgc
    30301 cacgatgtct aagtttcatc tcccaaccaa atgttaaccg tttcagtcgt ctaacatcta
    30361 gcgattgaaa gaacaactca gtttcttcag caggtagatt aaacaagttt ttaaaaggga
    30421 tgactaaatc aatctgacca tttccggtat aatcaacagc ttgtaattta gagcctactg
    30481 gaacggtaat ttcattagtt tcgtatttaa cgggatcttt ggtaataaat tcggctagtc
    30541 tgttaggggg accttcctga agatcaattg cccaaggatt taatttcatt ccatttaagg
    30601 ataatctcaa atggggagat gaagtagatt cccctggata acttcctttt attaacttta
    30661 aactaaattg atacaggtaa tcttcagcgc tttcaaatat accgtcaaaa ggaacagaac
    30721 ttcctgttgt ttccattaca tcgaacggaa gaatgttttt gttaaaagaa cgtaaacaaa
    30781 ctttgttccc ttccatataa gagaaagccg aaactccaaa tagattctcg gaagttttca
    30841 taacagttcc aagactacct gggattcgcc atcctcttaa ctgagcgggt ctagaacgac
    30901 gtgtatcaat gcgttttgca taagcccgta ctttggtacc acctcgagat gtttggacct
    30961 ctggtgcgct tccagtgggt gtagcggtat atctacctaa ttctggagat tgattaatgt
    31021 tggggaaaat atgcatcccg gtttgcgttg caaaacacca agcagtttca ccaataaacg
    31081 ctttaggatc acttggactt tgtaccaatt cacctttata aaagtcaaaa tgccactgag
    31141 gaacttctcc gagattcccg ccggatgcaa tagggagaga acgagccgga atataagaac
    31201 gtgggtcaac tttaacgcgt tcgtcaataa tagcagaaag ccctgctgga tgacaatata
    31261 aatcgttagc atcaccctct ctgtgttgtt gaacagttgc catcccccag ttgtcttttt
    31321 taccaagacc taccgtggtt ttagtctcac catgaacggg accaactttg ttagtgtgct
    31381 gaagaagatg ttcatcaact aacgcaccca tttcatctat tttggtagcg acaacgttcc
    31441 taacttcttc tatgatttct tcttgggtaa tttcaacaac ttctccagga gccggaatag
    31501 gaacttctgg atcagtaatc ccatcttcgc gaggccaggt attgttgaca atgatatcca
    31561 aaataatacg atcattgtca gatgacccag aagacttttc ttgtattttc ctatctaccc
    31621 ggataaacgc atccaacaca acacctattg gattagtacg ttccacaggt acaaggggtt
    31681 tatctttatc aattttcata agctgttctc gattaagtaa aaaaagatgg aaggtttccc
    31741 ctccatcttt ttcaatattt aagccggagg aagcggaatc tctggatctg tttcaccatc
    31801 caaacgtggc catttgttat tcattgtgat atcaagaatt gaacgatcac gagttggaat
    31861 gtctccgccg taaagttcag attgcttaat aaactgatat gttccaactt ctgaaagttt
    31921 accagaagat acaggaatac cggcatcacg aaccctggtt aaaggatagc ctgaaattgc
    31981 aaatggttga tataaatcta ttgttataat accattttca cctgtggtga ttttggatac
    32041 taatagatta tgaccgtccg cgtgttttaa tgtcttggtg atttcataaa caccccgaga
    32101 accaacggca gaacaataca gataaaatac cgaatttcta taattatcag aataaagacg
    32161 taaatcaaat gttttctttg acgccaacat ggagtatcca ttaaaagtca catttacgtc
    32221 actattaata aatacagtcc agttatcctg tacaaatgtc gcacctagga accccagatc
    32281 attagtggta aacccattat tctgggttat caatgttgga tcaataggtc tgcctatatt
    32341 catggctcca ccagaagcag ctgggagata tccgttcaat aatccaattc catcgacagc
    32401 cacggtagtt tgagtgtaat atccaaatac gtttgccgga tggaaataaa gttccgggca
    32461 tccttgatat ttgcgtttat ccagtcggac atttggactg ttcatattac cgacggtcgg
    32521 catagtgcat ccggaataag tatgaacaat aagttcatta ttagtctctc caacactata
    32581 aacttctgaa cgaggtttaa gtaaagttac tcctttagct ccgtaacctg ctatccaata
    32641 tccggatgat aacgtataga catcggtatt acatatgtca ctgccggggg taagatctac
    32701 gaccggggaa tcactatatt tatttaatgg tgtacaatac gttctggttg ttaatacatt
    32761 aatggttatc tttttatatc cagtaacaga atcaatacca tttggggacc aattaaaggt
    32821 aataataaat ccacgtgtga ttgttggatc ttgagaatag tgataaacca cagtcattgt
    32881 ggacgcataa acagttgtgc tttctggtcc aggataaggg caaagatcca ccgacactat
    32941 tatatccatt acatcgacaa atcttgcacc aatgtattgt tttggaatat caagatattg
    33001 ttcttttgtt aaaacaatta tctcctcagg tttatgagat ggaacaagtt gtttagtgtt
    33061 ttcattgtaa tcccatttca ttgtaattgg aagaaacatt cttccaaggc tactatccac
    33121 cgagcgttgt tctatgctgg gattcgctaa cccgggaaaa gtggtcgtat tccaactgtt
    33181 tttctttggt tgatgtacat atccggcgat tgagtgggta gtggaatact tatctctttt
    33241 ttgcggccaa tttctaattg catgggtttg caataagttt aatgtgttcc cgtaattaga
    33301 attaggttcc ctaccaaaca acctattcgg tataaaagga ctttgcaagg attctctaaa
    33361 taaatattta tttccatccc caccttccgt taaacggtta aatccaattg ttcctccact
    33421 ttcattagtt gcaatgaatt gctctaatgg ttttgttttg acaccgccgt tgtattcgta
    33481 gatgtctgtg aaaaaccgag gaaatccaga cacaccaaat ggtgacggta aacgctgact
    33541 tatagcaaag gctgtggtct gccctaaatc attgacttta caggttggat taaaaacact
    33601 ttcataatca aaatttgaat ctccggtttc gtttaatggg aggtaaacgt tcccgtacgg
    33661 aggacctccg tcggagtcac tataaacagc aaccggacca aaccctctga cccaggaagc
    33721 agcgggtcta gtaaatgtac tattaaaaag tctggcgtat cctcccacgt tatcgccatc
    33781 cgtaatatac tttttttctt ctgctgttaa attagtggat tctccggtca atggatttaa
    33841 aataggtttt ttccattttg gatcaagtgt catgatccct gcattaaaat ccaaatcata
    33901 attaggtgtt attatgctcc atagtccacc agatgtgcca ttaatgttgt aggtccaata
    33961 aacagaagcc aatattttta atttagcaac accctttacg tttggatttt caacaataat
    34021 aaaagtacgg cgccgatgtg attgtgttat attgacaggt tgtgaaaaac cagttaaaaa
    34081 actagttact aaaccggaag cattttttac gtattcccca atcctgatat ttggagagct
    34141 tggcttccta actctatcaa cagtgtcata acttaatgat atttgggtgg gggttatttt
    34201 tggtttacca ggcgcactta atgctgaaag cggaaactta aatattttaa tagtgtagtt
    34261 gtttggcgcg ccagctggag gaacagtaac acctgttata tctgatgatg aaccaaccag
    34321 gtaaacccag tctccaactt tggaaattgt taaagcgcca aataacccgg cttcagcagt
    34381 gattcctgcc gccaccagcg gcgcaatatc aacctcaaca aaactgtgac tatttggatc
    34441 aagcgttccg tttgaaaagc tgaccattat gtttgacatt gttggaggaa gagagcatat
    34501 ggctattaaa tcaggacctg acccagcaag aacataatcc gggttaattc cctttgcttg
    34561 caaatcagga tgattataag gaaaatatgt cagtactggc ggagtgtaat tataccgatc
    34621 caacatgatc tgctggtaaa tataatacaa tccctttact ttcccgtcaa aatgacgcat
    34681 tagtccgact aaccaaccat tcccttctct aacaaaacaa gagttttctg catcaccacc
    34741 aagtccttca aatgaacctg ttattgaagg aggaagataa attcctgatc cataataact
    34801 aaagggtaat tcattttgga aaagatattc ttcagagtcc ggttctgatt cagaaatcag
    34861 ttttgccaat ccggcagggg ttgagtaaag atcttgtcta agtccttcac catcttgttg
    34921 tgtagttgct gtttgaaagt tttgtatgtt ttcaatatta acgtcaacag gtttaagatt
    34981 gtggggatta atagatctac gggcatggtt ttttaacgca ttccaacgta ggtcgtaaat
    35041 gtaatctaat ttctcccagg aatctttttc catttcatca agcaaagagg agatcttttc
    35101 actttgtgct tcaacacgac ttttcagtat tgtaaataac tgaagcatgt taccaaaccc
    35161 gattacttct tctttacgtc taacgtccat ttgatgcgct gacggataaa acgtagatgg
    35221 tttaccatcg atttgagttt cgtagtcaat ctctccaccg gaaatcaatg cattttctaa
    35281 aagctcaagt aacttgtttc gtgagataac accgttacca actttttgat aaataacatc
    35341 aagttctatg gcggagttta gaatatgcgg ttttaattca atatgaagat aaaccgcttt
    35401 gcctaacaat ttagttaatt taggaacttg cgtttcaaag gtaaaatctt gatcctttaa
    35461 aagtctagtc ccgccgttat aaataataag accttcttca tagaacggac cctctcctgg
    35521 gacaatccaa ggagtaggga tttctgacac tttatgagtt tcctcaattt tgtaaagagg
    35581 attaacacca gtgtaatcta tgtcgataat ttcaatatct ttcatagcaa acctcaaaag
    35641 aaataaactg gaagtacgat caaaagatcg tacttccaga aggatattaa ttattcaggt
    35701 acaaaatccg ttaatggatt aagtattgtg gaagtatccc caacttcgta gatactccct
    35761 cctgttgcca taatgattga accttgtcgt gtttctccaa taatagcgcc atccatgcta
    35821 aatcggttat aggccgtaat ggcatttatt tgactagttc cacaaataac tgaagcaatt
    35881 aatgagttaa ctgctgtttc agccgtttgt gttggagtaa tcaaatattc cggtttacca
    35941 gcaccatact ttaaatagac ataaaacctt ttattagcag gattagggtc tatgtctcta
    36001 atgtcgatat aagtcgctgg aatatcataa gcttttccac cgaggataac gtttttcatt
    36061 gctttaaaat aaacggtgta tgtggaactt aacaagttac tgaccgtcat tgtgttatct
    36121 gcttcatacc ctccttgagc aacacgatca taatacttgg tatttgcagg gaccgtgtat
    36181 ttcctagcaa tgatcgctgc gccttctgta agggtcctgt tagcaagtgt agggacaccc
    36241 attgttggac ccggtgtgac aaccgtagtt gactcaataa taacagatgc ggttatgtat
    36301 gctctagacc gtgtaattgt aaagtcattt gcaatctcca aaccaatccc aggcattaat
    36361 gtatcaccca ctacggaata acgatggaga gctctgattt gagcaaatat tccacctgta
    36421 ttaacaagta cgccgcttgc attagctaaa ttccaacttt ggaaattaac gggagtatgc
    36481 ggtgccgcac taccactaaa cccataaata cctatgttag aaaacgcatc agaacggaat
    36541 aacactttag ggataaaatc ttttaaaaac gtaatattta cgtcagagta atactgatac
    36601 ccgttcactg ttgtaggtgt cccaatagga actattttaa cagcggcagc tgacatatac
    36661 actgagctaa tagtactaga tgttgcttct ttccaactga ctaacaaaat aaagaactct
    36721 tcattagttg ttgtccaagc gcgagtcagt gtccagcttt gactcacatc tttaccagtt
    36781 atccctatct tagcaagttc aactggaagc tgtcttgcaa gagccagttt caattgataa
    36841 acaactttag ggataattct gatttcttta ccgaccgtcc ggatatcatt atcgtaacaa
    36901 agaagtccgt caccaacatc agcatagttc cctaaaagag ttgaaaatcc atctgcacct
    36961 aagaactttc taaaagtgtt atttctacca gctacaacac caggcatggc tgcttgtgta
    37021 ataacacatt gaggacctaa atttaactca taggtttcat tagcaagtgg gtagtgtttt
    37081 acaggtgttg aaccaaatgt cattgtcaac aagttatctg ttttggtact ccaatctgta
    37141 ttaaggtatt ttgttgcgcg agcaatccat tttgaaggac ctttaatagc tcgttcagca
    37201 ggatctaaaa cagattgtct agcaacaaca acggctgtgt ttggatcacg atcatcggca
    37261 actccacacc atggattaaa gttaccagca gaaaacccta atggatttcg ctcatcaata
    37321 agtgaatcat ctaacttttt aaaaagtaac gaatcttctt tatcaattaa actgtcacca
    37381 gttttataaa catcgtactt aaacaacgta ccgatcaatg gtactgtgga aggtatcacg
    37441 ggggacataa ccagtctgta attttcgcct agaaaagcgc taccagaacc atcttgtcca
    37501 ctaaacggcc attgcggtat tttataactt ctgaagtctt cccactcagg tgaagaaaca
    37561 atatcttccg ggtttatact gtaaagtttt tccccagggc ctctttcaat aacaacacta
    37621 ggggttgtgt tattgaccgg ttgaaacaga cctttccaca ctattgtagt aagctgagtt
    37681 aaattactac cgtctgtaac ccagaaacag ttctgctcaa ttattacagc ccatttaccg
    37741 ttactgtgtt ttttcataaa tgcatggggg gaacgatact gccaaaatcc acttaacggt
    37801 ttagtcggta taaatgccgc tcgaataatt ttgttatttg catcatattt tctaatatac
    37861 ggtgtaaata ctttatcatt cattttaccg tcatcagttt caaaatcaat attggcaagt
    37921 ttgtatgtac cgtcatagtt aatgttggta aagattaacc agccgtctag ggtggaagca
    37981 ccggtaaaag gaataatgta atctggtcta agaactttaa cttgtgcagc actgattcca
    38041 agtatgatgg aattaaattc tcgatgatta cgatcagcac agacttgtgc caaagcccag
    38101 tttgcactat aacttaacca gtctccagta atacgcttta aaatatgccg agatggatcc
    38161 aacgtgccat ttgtttgagc ccagtaccaa atatttttat cctcgtcacc tacaacaaga
    38221 atgtttggac cagatccatt aatgatagca tttaaatctg ccccatctgc tgttgcggtt
    38281 ggatgtgtat aacgatgacc ggtattttcc caaataggtc taccttctcc ccaacgttga
    38341 catttaagaa aataaagtcc ttttacacga ccattatttc gacgttgcag aacaagtaaa
    38401 tctccatttg attcaatagt tgcaccacac cgatgtatcg ttccaccaag tccttcaaat
    38461 gaaccatcga ttttaggcgg tataaatgaa tctgaaccat acctaagaat aggtaatgca
    38521 ccagcaggga aaagacgttc gttacgtccg gcagctaatt cagcagcttt ggtagcatta
    38581 taaggtgtaa tatgaaggtc atcgcgtagc ccatccaatg tttcttgcaa agttgctgtt
    38641 gcaaagttat cgactaagtc ttttccaagt gctgctttat tgaccccatg ttcattatgc
    38701 attgcaccat catggtcatc aatcaattta aacaactgtt tgcgatattc ttctatataa
    38761 accaaaatac gttcttggaa tttatttaaa cgaatagcca cgttgggtgt gttgttttct
    38821 tgaatggtaa caagacgaag aagttgtttt gcaaaatcag caaatgcaaa gaactgataa
    38881 gtccagtcgt gctgatggat atcagggaca aaccaaagcg gtttattatc aatattatcc
    38941 caatgtacca ttcgatcatc ttcagtaaga tttcttaaca tgttaagaat ttcattactc
    39001 agtttattaa aattccctac tgtttgataa tcgattttcc attgatctac atctttattt
    39061 aaaatccgga taaacaaccc aacaggttta ctagtgtatt gggttagttt tcccattaat
    39121 ccatagaact cgtaatcttt atcgagttcc attcgttgac cattgggaaa atacattttt
    39181 acactattga tgtaaaatgg tgcttgtaat ggaataaaga aattattatg ggggttactg
    39241 gaccgtttcc cagcttctaa tgtaatttga ttaaaggtag aaatacctgt taaatcaagt
    39301 ttgtaaagac cgtgatcttc tctgttcatt tgttaatctc acaaagagaa agagagatcc
    39361 gaagatctct ctttctgtca attaagtcca aagaccttga gcgtatgcac gaataaggta
    39421 ttttgttgca tttagattca ttaatacctg cgagctttca ccctcgagca aatcttcttg
    39481 ttcgaccatt gcccagtcct gtaaatgcaa aagacctagg tcagcaagtg ttgctttatg
    39541 tgcgtctcga agatcggctt ctaaatgacg ttcaatcaat gcttgtaaag attccgggtt
    39601 tcctggagag gctaccgcat caatataact ttgcatagca accatcatgt cgtcatagcc
    39661 gatggtatca cttgcaggat gatcatgagg gtccggcggg aacaccaatg gaatattgac
    39721 aatctgactc caatccgcac gtcttggtgc tgtcagaata gtagcaactg cttctgcata
    39781 cgcaatgtca tccagaacaa aatcagcacc aattgtgtta tattcaataa caaggttggt
    39841 tggatctgtt acgttatgaa cttgtacacc gctgtatgct aactggccgt attgtcgaac
    39901 aaaggcacca aaaggaaacg caaaggaaaa gtcgccagtt tccattctaa gttcacgacc
    39961 agaatctttt aaaaacattt taaaactggt tgtaaaaaat ggacctttac ggggaagaaa
    40021 cacgacacct tttggattag gttctacgtg aactaattcg tcacgtattt cgttttctgg
    40081 attatcgtta aacggattcc aaggatagat caattgaccg actgaggtgg cgatatcatt
    40141 tgccatagaa acctctatta agggtaaggt aaaaatgtat aaatacttat atgctgttgg
    40201 acgatataag gattttcaac ctggttttca tgtcgtggac attagcaatt actatgttaa
    40261 agatttagag aaattattct caattctcta tatagtcgtc gaggatcaac tctataataa
    40321 taacgtagca attacgttag atgattatag aactgatttt gctaaagata ccctgaatgg
    40381 tattcaggaa tggctcgata acaaaaacca agttgtcctt aaaacgtcag aaattgttcc
    40441 tggtaaaaac aagcagtatg tgaaaatgga acggttattt acaaacggtt attttcatca
    40501 tcctgctgat atcaatcttg caaaagatag ccagtcaagc ctgttagctg attcttctcc
    40561 agatgttcga ctttctcatt ataaatacat tgatggtatt gattataaca aacaagttga
    40621 acacagtttg tttactgtta atggtgtttt tgtaagagca gtcggaagac aagatgggat
    40681 ctatttacta ggagctggtt ttgattacat ggagacaaaa caagacctgc gtattggggc
    40741 attaaatttt cagaaaatag ggaaattaaa aacggtccca attactgaag acatggtttt
    40801 agacgtcgat agcaacagta ctaaaagatg gaaaataact attccaaatc aagatcttgg
    40861 aaataaaacc atttgggctg ttattaatgg acaacttatt gctgatccag atttaattta
    40921 tcaagttgaa agtaatcaag ttattcttga tatgggttct tttgatgcaa tgactcatta
    40981 tcaaacttat cgagaatata ccagaacccc taaattaaca aacatgttaa aaatagatga
    41041 gtataaacgc aaagtactaa caatgcataa ctcatttata gtgatagtag ataacccaac
    41101 aattgggatt actgtcacac ctttaactac attttattat ccaaacgtat ttcacactga
    41161 agaacgtttt gaacatccac tggtacttga aaacggattg tttcctattc cttatgttaa
    41221 aacatacggg attaaacaac gagtattgaa tcatgacgtt agaataaaac gttattatcc
    41281 aattcaaact agtggtgtta acgctaataa ttttgttaat tccctggatg cattatcagg
    41341 taatccaggt catcttccta aaggttttct atttaagatc tttggggtta cttttgagag
    41401 ggcttgatat gtttcctagt attattccaa ctggtcttgt cgggatggac aaaacaaagt
    41461 tgttaaccac cctaggtgtt tggatattaa ttatctttgc aagttacgca atgttcttta
    41521 aagatgatcc aaataaatta aatcaagaaa ctgttgagaa attagtcata gcagttgata
    41581 agttttcgga agcttctgtt aatttaacaa aagctgccaa cgaacaacga gaatgggttc
    41641 aaaacttaga gcaacaaata gctaaacaaa atgtattatt ggagcaaggt tatcggggaa
    41701 tctatgaaca gtttaattat gataaaacag atagtactgc tagtcttgat gacatttatg
    41761 ctaagcagct gttccaatca acccaaagtg acggtgggcg ggacttacgt agaaatgaaa
    41821 acggagctag caaagcttca gctgtacaaa caacaattga agagcttaaa aacatcgttc
    41881 acccagctcc cggagaccgt atattcccca agctggaaaa gtaaacctga acgcatgggt
    41941 cagttaaatc agttcttaat gatgaatgat tgcttaacta cctctgcaag ggaaacatgt
    42001 tataaaacca cccgactgct tttaattgca acaactcgcg aattggatat gacaaatatt
    42061 caagtagaag gtttgaataa atctattgat caattaatta aaaatatcga tgtgatcatt
    42121 gctgaattaa gtaaagaaga aataaagtaa cataatgtta actctcactc tcctagtgga
    42181 gagtgagagt tagtctatta ttttgttttt acagcaagtg cttcggcaag ccatgttctc
    42241 agtttaataa tgattccgcc agatttaact aatacgttta atgtattagc tgccctaaca
    42301 aaatgccaag aagtaataat tgggcctact acagccagaa atatctctat gtcacctggc
    42361 attaatttgt ccgataaaat ggcttctcta atcgaccagg taaagattaa gctaccaaaa
    42421 caaatcacat gaacagagac acatcctgca accgctctca tcagcactgt agacaatcca
    42481 aacagttgtc gttctattgc cacatctgct tcagtggcta tcttagaatg tacgttagag
    42541 tgttttgtag tgcattttaa atcatcacag actcgaacag tttcatcttg cggtagttct
    42601 tcaacttctg gttcttgttc aacacgtaat acagatgaca acattgtgtt agcattaaca
    42661 aaatgccatg ccattattac aacaccacat gtcattaaaa atatttgtgt tggtgtaaac
    42721 caacctattt ttgtatacat aatagcgtca tgcatagtaa ccacaaatat taatgttgtt
    42781 actgcgaccg ttaaacaaga attaaatcca gaggttgatt ttaaaatcat cgggatccaa
    42841 tcgtaatcat cgatcgggtt taccgatggc gttggtttct tgtccattga gcacattcca
    42901 tccaagatct ttatagtact ggacagcaac gtacagagcc attagaattc catcatgagc
    42961 atgttcggaa agaagatcta aatcaaaacc atttaaatct aaaaaggggc atttctttaa
    43021 tcccttttta acatcttctt tttcagaacc tctaaagtct gcaccaacga tttgtttacc
    43081 gagtcttggg aggatcagtt taaacggcgt gtctttcttg ttggttgtcg tataaatatt
    43141 gaagtaagag actacttcaa taagacgttt aaacgacgct gggttcaaac ctaagaagtt
    43201 atcctcacaa cctactacgt caggttcaat taaatcaaag acgtgagaat aggcacgtgt
    43261 gagcccttta gcaaaaacct gatggtctcc atcggctctg atgccatacg tattgtaatc
    43321 tccaaggata gtgtctgcgt aaaccaactt aaagggtttc ttttcatgta ttgaaacttc
    43381 taaagctgct aaacccaaac tccttgtccc tgggtcaata cccattattt ttatcatact
    43441 cttatcctac tgacaaagag tacacaacgg gaacacccat actcttcaat tcaacgattg
    43501 cgacgtacgc aacattagga ttgagtttat attgttctgg tagattttca tattccccta
    43561 tatagagtaa tttaaaatct gccgttgtgt tagcacgatc tggattacag ctccatccta
    43621 aaccaatttt gtattgattt aaaagttcca tcaattgtcg tgctttttct aattgaacca
    43681 aattgttttg ttcaccacta taattattag ttaagaaatc taattccttt ttgctattaa
    43741 taagtagcgc ttgatatttc ataatttcag ggtgttgtaa actttttgga tgaacgagta
    43801 ttttaatctc ttcgatcatc tcaccggatt cacctgataa agattggtta tctttaacaa
    43861 tccattcaac caagccagat ttatgattaa ttaggtctat tcgcaatcta cctgtttgat
    43921 caagtgaaac agttcggtct agataattag accgaactaa atttaactga tagatcttgt
    43981 taaccttatt aacaacactt tcaatttttt catcaatttc aagtggtatc tttaaactag
    44041 cttgggaggt tgtttttaaa ttcatacaac ctccttgata ttaaccagcg agctgtgatt
    44101 gatcgatgag cagcgggagc gaattaccgt aatggaagaa ccaaggcatc ttggtattgg
    44161 tgtttgcatc acgcgcccaa gcttcagtaa ttacatatgc agtgactgct gattgaagct
    44221 cttggtaagg agtagtaccg gtttcaccaa tctgaccgtc gtgagtagtt tctacgccgt
    44281 atacaaggta tacttcgttg atggctgcaa tggatgcatc attaaacaga atacggcaaa
    44341 cgtttttaat ttcggtaaga tccgattctg tcaaacttag atccatcttt ccagtagcgt
    44401 taacataatc gtccgccaca ggaattgcat taacagaagt aagttcatac ggagttgggg
    44461 tcagatcttc ttcttttgga atataaggac gttcggtttc gttaccagtt tcaggatctt
    44521 tactaccaat tttggcagag gcatcaaatt cagcaaaacc aattttcttt aggtaataga
    44581 aaacataaac tttatcccca attggtcgaa caacgcgcaa tcgataattc ttacgaattt
    44641 caggatcgat atcattagta atttcacgac ccaagaaagg aataggataa aacgcattac
    44701 catctgtggt cttgtgctga ttcactttac gtgcttcaat accagtagat ccaacaccaa
    44761 tggaacgtga tccaccaatc ccaataccgt aataacctaa atagaaatct ttaccgtgtt
    44821 tatcacccca ggactcatca gcaaggacgc catacttttc gtttagagta gaccatttag
    44881 gaagagtaaa aggctggcgc gttgtaacag cggcagaaac aacttgtccc attgccaatg
    44941 gtgtcgctag tgtacttggt agtttagact tggtacggcc agtatcaata gttgtagaca
    45001 ttatttattc cttataaatt ataaattgcc cgtaatgaat taacgtgtca cttttaatgg
    45061 tgatttcaaa acaatcttct ttagcaataa ttgactcaat gtccgatgca taaaaaggta
    45121 aataagattc ccttacaata tttgcgacat cggcatttga caatacttct aacaatgttt
    45181 taaatttaaa actattgaga aaaccaagat ttgttttctc gtatttaatg tggcgatttt
    45241 caactaaaag aaaaagttca gtttccttaa taataagtat ttgaaccttc tcttctggga
    45301 acagtgcttg taaacgttcc attttaactc cagtttgctg ggtcagaacg aagtatcaaa
    45361 ttgtttctga tgatatatgc aacaggttca gcttgtgttt caacatcata taaattctgt
    45421 tcattaacaa cagaaccgca tccaatggat attgcatcta catgatggat aagagtacct
    45481 tctactgatt gcgctttatt ggtaatttcc aactgacctt ctggaataac ttttaatccc
    45541 atttgaacag gctgttgttt attatcattc tcaagcgcgg tatcaccatt ccctggatag
    45601 acatcgctgt caattaacaa agggatttca atattgtaat caccttcggt attttcagtg
    45661 ctaccaatgt actggacggt atagctggac aaatctgcca tcaaattaat caaggctctt
    45721 tgttgatctc caatactaat gaagtttacg ttttcccagc cagtgacttt cttccagata
    45781 ctccaagcta aatctaataa ttcttcctga ccataatcgc taaatgaaag atcattttca
    45841 cttaagaatt gttgataagt tggtatctcg gttaatttag caatcccagt ttcgtataaa
    45901 gcttcaactg cattttttac tcttgattga gtaaataaat tattgattct taaatataac
    45961 tttttatgac tccaaatctt atcatgaact tcttttacct tactaaagaa accatccggt
    46021 gaaactaatt ttggataact aatttctaca ttcaatatac ttttaacaac atcctcggtt
    46081 aaaatttctt tatgaccaag ttccattaat tccaagtatg ttggaggagt gatttttcta
    46141 acaaaataat aatcgtaata aggaatatca ggacgctgat atcccctgta tttgtctatt
    46201 aaataacacc aaagtatgta ggctccttta gtgtctaatc taaatcgtct tgctgttctg
    46261 acatctgtga aatcatgatt aatcacatat aagtcattag cagccaaata caaccaatga
    46321 ttatgtagaa cacgcataac agattgtgga ttacgatcag ttgcatcgac catggtagat
    46381 tccaatacct ttgttgggat attagaaatc atatcatatc ggatggcgta atcggtaatt
    46441 tcatgatcca tctcttggtt gatttcgtta tcaaacgcaa gtggattttc ttttctaata
    46501 acttcctgga cactaaagag tctagtggaa actccaaact gttcagctaa gttaacaggt
    46561 tttgaaatta acttaggagt aggtgttaat gtttgcaatt gatcagttgt ggtttgtaat
    46621 acctcataac gagctaaagg aatagaacgt tcagttaaca aaatgtccac taactcatca
    46681 aacgttttac gcctaccttg caatcttaat acataatcta gattacggta aagccacatt
    46741 gtttgctttc tagataagac ttctttatag attgtggata atcctaaaga acttaatcta
    46801 gaccaaatat aaaactcatg agcataacgt gtaccttccg cttcttttct tatttgcaaa
    46861 atagcagaaa ctaaagaacc ataaagattt gccaacaata cagttaacat taaattatcg
    46921 gttaacaaat actcggtatt gaaagaagtc tctaccatgt tataaatatg gtcttgaaga
    46981 gcaggtatta attgatactc attccaaaga acataatcag tattataacg aagaatttga
    47041 taattctttg ctggtatgga ttcctctggc ggaatagggt ttatgattcc gttaatcaaa
    47101 tcacgctgac cttgatattt atctaccaac ctagtgtagt gataactacc ttgtcgatac
    47161 gcccggcggg ttgctgggtg aagatcaaga tctgcttttg taaaattaat gacctcgcca
    47221 ttatctagag actgaacagt catcatggta tcagtactgt ggtactcacc attaagattt
    47281 aaataatagc gccattttgt tttgtcatta cctggggtta atccataata accttccatt
    47341 aaacggttat ccaataatgc ttggtcttca catttaatca caaaggttcg acaaaacgag
    47401 atggtccttt ttatgtaagc accaaattcg acattattga gcataagtta tttccaaggg
    47461 agatatatga aaagtaaaaa cgcaggtctt ccactaggct ttaagccagc agaccgaact
    47521 gcattaaaag gtaggcttga gacgctcggg acaattgagc aaagtcttca agcaatcatg
    47581 gttcgcgatg aacgacatcg taaccaaagt caagttgaag aaaacagtaa accgcagttt
    47641 cgtaaagtaa agaagctctc agatgttatt gccaaaagta ttcaagcagc taatgacctt
    47701 cgttcagtaa ctcattttat caaacgtgct caacacattt ggttaacaat gctacttaaa
    47761 ccgaatggtg aacaaaaaca gcttcttcgt tacgacactg aaggttccga tataaagaat
    47821 cagaaactcc atgaaacgtt gcttcaaatt gtagaaaact atgggacaaa caaatacccc
    47881 atagaagatc ttcccgctca aattattaaa gacacacttt ttgttactgg atcttacgtt
    47941 cttattaacc ttccacatag cgcgttagac cacttgatca atggcatgga agtgtctggt
    48001 aatgaagcca atgacccaaa taaagttttt gatcaagtgc tttctaccca atttaataac
    48061 aacgatttag gaaaagccaa aaacattggg tttattcgta aaacaccggt tacagatact
    48121 acatcaggtt ttgaatctct ttggaaaact aattctgatg gcggtgaaga attctcactt
    48181 gttgatccag aattcaattg gacatttact gataatccaa acgttttaaa agtgggtgaa
    48241 ttgcaacaga aaattaggtc cgacaaattg atggctaggt ctggttttga agatattggg
    48301 acaatgatga ccaatatttt taacaagacc gaaaagggta aagggaaacc caatcctaac
    48361 catgtcacga ttcctgaaag atctgattta aatgaagcgt taagtaagct ttataaacaa
    48421 cgtaactacc gctacaacga atcattaaat atccgtcgta gtaaatttta cacaggtact
    48481 gggaagggta ttggtatcac ttaccatgcg ccaagtgaag ctattatacc tgttcacgcc
    48541 aatggtgaga ttggaaaacc ttttggttat ataggactta ttgatcccaa aactggtgag
    48601 tttttaaaat ccactggaga cgttaaattt tatcaaagta ataaacaagc aagcgggaat
    48661 cttgattccg gtgcaggtta cggtaccttg aatgaaatgg cgtcacatat caaacagatt
    48721 gctcaaggtg gcgattgtaa ctttgatatg gattggatga ttgaacttgc ttccgctact
    48781 cttgaaaaag agtttgtaga aagtttcttt aatggggatt tgaataaatc cgttactgtt
    48841 tcactttctg aagccaataa aaagatattc ctttctcggt cattcagaca acaaggtgtt
    48901 cgctgtgtat ttatccccgc cgaatacgta acctatgtcg caactgactt taaccattta
    48961 gggattgggc ggtcgctggt agaggaagct aaacttcaca ttactcgttt ggcggtactt
    49021 gatactgcgg atgcattagc tgctgttgaa aactctattt ccaaaacaga acttcgcgtt
    49081 acattggaaa aacaaaatac agatcctcgt caattgattg caatgatacg agatgagtat
    49141 tttgccagta accccactat gcacgatata ttgggttatg caaacctttc tatcgatgaa
    49201 gtactggata ggtttaaaga acagcagttg atcattaaag tggatgccgg cgataacaaa
    49261 cacatcattg ctccttctat tgaagcaagc caagcgcaac atgaaccttt gaaatctgtt
    49321 gatagagatg ttaaagaagg actgcttaat gccattgctg gtcacttcat gctcaaacgt
    49381 agttggcttg aagatactgg tgaaggtgtt gattttgcta ttgaagcatt agccgaccaa
    49441 gagatactga gaaaccaagc aagttcttac tctcgtgaat tcagtaagtt tattagtgat
    49501 ttcctgagaa aacatattcg ttgtaacgaa ccgttgatgg ttgaattagt aaacgttatt
    49561 cgtgagaata aaaagcttta cgaaaaacct gatcgttaca agagtttgga agaagcactt
    49621 gatactggtg gtgaagaaag taaattaagt gaacaagaga aagtagaaac tgttttcctt
    49681 gatttcatta ataaccttta cgttgaactt cctcagttgt ccttaaatga aacattgagt
    49741 aagattgaga ataagattga tagtattgac aagttagttg aacgttggat ggcaatggcc
    49801 ggtgctgaat tggttaagaa gtacgcggca gaatttggtc ttcaaggcga tgaattaatg
    49861 actcagatca aaggcgtctt tatgtatgat gcatttgaac gtttcaatct tccggttcca
    49921 tttgaaacca ttcttaatga cggtgacggt ggcggtattc tttccattgt caatggtatt
    49981 aacaatctgg atggtaacgt tgctaagttc tttgaagctc tcttaggtgg acaatctaaa
    50041 gcaatgaaaa tttgggagaa gttaaaagag aaatttggta ctgaagaaaa tccggatgga
    50101 gagcaagttg aaccttctca aggttttgta gatgatggtt tgtttaatga tcaaacatta
    50161 ccagaacctg cagacgaatt ccaggaactg gatgatgaag ataaacttcc tgaagatcaa
    50221 gtagaaactg aaggtacaag tgatgatgaa aacgctgaaa aagtagatga agaaaaatct
    50281 ccttttgatg atgttgagtt accaccggaa tcataaaaaa aaataagtta atgtaaagca
    50341 cctcacaccc atttgggtgt gaggtgctat tactgttatg ccagtacggc atccaggtcg
    50401 ctgtcttgca gttcgatcag ttcaacttct tcattagctg aacgttcagc catgatcttg
    50461 ttgacgcgat aggtagcggc accgccgatg ttcttaacca gcatgccggc cagagtaccg
    50521 atagcgaaag attgtgcgcc ttcgattacg gcatgaccga tagacggctt tgccaggtaa
    50581 ccagcgccag cgccagcggc aactgccacc actgaggaaa cagtgttact gatgttgaaa
    50641 tcttcagtca gcgccagcgg cagaattgcc agagtggcac cggcagcacc gatcagggcg
    50701 gctttacctt tgctcagtcc cagagtttca tccagatgct tctgggtttc cttcatggtt
    50761 tcggccaggt tggcgtggag ctgttgactg gcgacttgca gatcttgagc cagggtggtt
    50821 tggtcaacag ttacttgatc gttagtttcg gtggttttca tggtgaacct ctaaatatta
    50881 aaagtgaaag tatccaaatg gattatagta ataaacattg ttgttgttta tcactttagt
    50941 aatataggtt tgaaagtttc atcatattaa aaataaacaa aaaaatagct aactctggga
    51001 atccagagtt agccaaacgt ccaccttcac cataatactt tcaccttatc tactttaata
    51061 atgtatatct aaaaatatat agaagataaa taacacccta ctctaaccaa tggttagagt
    51121 agggttaatt ataattatgt cagatcaatc ggaatacgtc gcaccaaccc ttcataacga
    51181 ttgatagcgc gcagttttac aactgcttca tcaaagtcgc taaaggtcgc tacgcgaatt
    51241 gcaccacctt ctggatactt gaatttaatc aagatatctg gttttgtttt aaagtgcttt
    51301 tgcccatact tataagcttg ttctataatg gcaaacaact taggttcttg ggattgctta
    51361 agaaccataa taccatcatc aattggacct gcaaaatggt taactgaaat aagcattgcg
    51421 tcatttaccc aaagcagatt tgtttcactc tgctgagtag ccaatgcttc ttctatttgg
    51481 tcaccatttg ctttcttaac aaaatgttct acaacttctt ctttaggtgc aaagatttgg
    51541 aaattgttca agaagaactc attcttttga agttgttgga actgagctgc tgtctccgga
    51601 tctttagttg caagcatttc ataaagatca tcagcgtcat ttagaatatc cgttacgtgc
    51661 aaatatccgc tgttaccttt acggttttct ggatatccac gacattctat cagccaacga
    51721 ttaataacgt tactgaggtg gtctgtaacg agtcgtgtga actcgttatt atcagtcctg
    51781 gtcaatgccc tggaaacagc atagaagtag tctgtggtct tcctgtgatc aatttcaaca
    51841 ccacgtacaa acataaagat ttctttatag agacgatcga tctcgtccat agaagaaaac
    51901 gtgaatgttc caatcatttt tgttggaatg ataaaggcat ccagtttacc tttcggatca
    51961 aaagttttaa ctgccacgtc caacttatta ataagttctc catcattctc agatgtcacc
    52021 actgatttcg ctaccaggat ttgaggttca acatcttgag gagccatcgg gtctattggg
    52081 gtgattttac ctttgtcatc aaagcgttct gatgtttctt gaacttttgg tgtccaagat
    52141 gttttaactt cgccatcttc cacatacatg aacggaagaa tttttgaagg atcagttagg
    52201 aatttatcca tttcatcttc cagattatga gtgaccattt ttactttgat caaattaact
    52261 ttcagagaat tactatcagg aataaattga ataaccggaa tgatgtcgct agcattacca
    52321 acaaacgctt ccattcctag tttaacattt cgaccttctt gatagaaatg tttaccaatg
    52381 ttaaccgtgt ctttcaaaga accaatcaac caaggtgttc ctggaatttc tttgaaataa
    52441 tcagacatgt taaatttgtg tttaacagcc aaagtaaaat gctcagacgg aactgcttta
    52501 taatcataac tatttaagga gagagtgttg tcatgccatt gttcagcgat ttgttctggt
    52561 gttggttgaa cttggtatgc tttaatttga ttttgcatcc actgttcatt ttccctcatc
    52621 atttttgctt taaattctgg tgtgatgggt acaccattat tatcaaactc gagttggttt
    52681 ccgaacatgg caacttcccc tgtgttgggt aggaaatcaa taggatcatg aattcctgat
    52741 gtggtcatca aggtatccaa taacgtgttg ttaacttgtt taccttgcag caattctttt
    52801 acacgaccaa ctttccatgg gttttctgaa tttgcagatt catatcgccc aacaaagaag
    52861 atgtgttgat cttcggcttt ttgcatcaaa tgttttaatg ctggtgaaag aaccgtcatg
    52921 tgtattgcac gatcgggatg atgataaacc caatcgatca atgtttggac agcacaatac
    52981 atcgcagcat ccattacata actacggact tcgtcgccat tgttacttgg ttctctaccg
    53041 gcaatggtat ttctagtaat ctcacccaca acctgcaaaa tgacgttacc cataatacgc
    53101 tgataaataa gcgcggtact ttgaatttcg ttaaacacca tttcgccaat gggatcaaca
    53161 atatgcattt cacgattgtt ggggtggaca atagttttta gaccagccaa aaagcttgaa
    53221 taaaatccgt gcttttcatt acgcaattgt attgcacgca taacgtgaaa accaatttca
    53281 cttgcttgct ggaatgcttg agctcgaata aacttttcat tttcgagatc attggccatt
    53341 tccccccaag taccggtaag tgcacttgta cctttttcgt aactaaatcc taagggaact
    53401 tgttggccgt taggaacttt agctccagcc accgcattca agtttgcaat aaactgctga
    53461 taaccattct gagtttgctg ttgctgtcca cccatcccag ggactggctg agtagttccc
    53521 atacccattc ccatacccat ggtttgattc ataggacggt taccggtaat tacacgaccg
    53581 ttattcattg acagctccta aaaagattcg gttattcttt aactcgtaac cgtttttgtg
    53641 tttcactgta caattgccta tcttcaggtc gaagagatgt atactttcct tgtatcaagt
    53701 gcactcgtgg gagtaacata cctcgacaat caggagcagg ttttgaggca tattgatagc
    53761 tacacacaaa tggttgagaa ggatgtattt ttgatccagg gtgagacgga tcgaattctt
    53821 cttttttacc accagggcct ttactaattg cagacctggt ttggagtata accccagtac
    53881 cataatcgat aaacggatta tcagtacctg tttgttccat gatgacgttg ttatcacgtg
    53941 tcgatctatc gatattgaat agtctaaaat gtgcgtcaat ttcacggttc aatgtttttg
    54001 gcgtaattaa ggttttattc ttaatcttga atttaaaatc gttagccatt ttaataatgg
    54061 tatccatcat aaattccatg ctgctcagtt ctttatgcaa catgtccgcc ggatcataca
    54121 acttaatcaa attactgtag tttaccatca agtgattaag aagatcgtag gtgttcttaa
    54181 cttcaagatc aaatttgtta tatttgtcaa tagtcaagtc atccgcgtat tcttctacgg
    54241 acgcaaaatg ctcatgcatc tgtctgagat aaacatcagg agaacttttt accggaagtt
    54301 tgatgctaca atgtccaatg atcaaccgcc agtaatcggt gttatctaac atacctacat
    54361 caagtcggtg actaaacaca ccaaacatga ataacaatcc acctacatat tgaattgcca
    54421 ggttattgat gcggccatcc tttttcaaag atctaatggc aatggccgga tcttcttcaa
    54481 tcggaagtcc ttttggacga tcaaatgctt ttggatgaat tccacctgtg ttggcataaa
    54541 tctcccaacc gtcagattct ttacagatgt ctaacaaggt atccaaagtg tcaattttgt
    54601 attcacattc gccaaattct ttcatggctt gtgtaaatcc atatttccca aaaatatacc
    54661 aggccaataa aggaataggt actttggtat ttttgatttg acgatcacct ttaggactgt
    54721 agaaccggtt agctggtaaa gacaagtttg ttgtattagt aacaacgttt tctccaacac
    54781 gataaacttt attaattgtg tgaagttctt ttgttacttt aaatttgtat cccgttactc
    54841 taacaaatat tgttttgtct ttactgccat caacggacgg tccacgttct gataatacgt
    54901 attgtgcgct atataaactt ccccgaacat aaatgtcacc gtgtttatta ctgaacgcca
    54961 aaaacatcaa aggttgtttg atgtcgtgaa cgatccctgt tttgggatct ttaaaatggt
    55021 gtttaattcg aataccataa aaagagttac gagaaatttc aaactctttt gttccagttc
    55081 cagttccttg ccctggtttg gtgattgaat tgtaaaattc tattggatcg actttttcaa
    55141 ttccctcaaa ataatatcct ttttcttcaa gagatctgaa catatttcta aacgaattct
    55201 caaggtaagg aatagcgcgt tttagatctt tcatatgaaa gccttcaacc aactccttgg
    55261 taaacccacc ttgttctttg gccactaact ttaacagctg cggatccatt attcctcctt
    55321 cgcttttttt atatggctaa atgaatacct ttattaatcc cattatcgat ccctttaatt
    55381 ctgccccaaa tatggcaaat acgaacttca agtagtcgag tataaaatta ccagtcttgt
    55441 tagatttaaa aagttttgtt tctgcgttca tttctcttac atctctttgc agtgtttcaa
    55501 actctttaat tttcttatct aactctttct taagattagc attttcttta cgtttcaatt
    55561 ccaatttgga ttggagatct tcgtaagctt tacttgactt accaatttcc gcatcgcgct
    55621 tttcaaagaa aattccatgt tctttaagtt tcttttcata gtcgggatct tcaaagctga
    55681 catgaacggt gtgaccggct acattaccag tgactgttgc atctatatag atgccatctt
    55741 tgagcgatga agaacggata acaggaattt gaaatgcctg tcccaacata tgagtccaaa
    55801 gcccatatgt ccttcccaat ttgtctacaa taagaatctt tgctgtcaga aacttttctt
    55861 cttcagagtt aaggaccagc ataccttgat catcgcctaa acgactagga tccatagcag
    55921 ccagtgcttc gcgaggccaa aacccctctc tgcggataca tctcattaaa tcttcatagc
    55981 gagcaataat aatacctagt gcgtgattga cataacaatc accaggctcg ggtggataga
    56041 aatacgcgtg caatgcattt tgatcaccaa tggtatcaat ataatgttga ttatattcct
    56101 tttggaattt atcaatacct ggtttaaact gatcataaat gaaatcgcca tcggtatcca
    56161 acgcagtttt tcttatctcc attccaagac cctgagcggc catccatgcc ctggtaattt
    56221 ttactttacc ttggtcttgc ggattaaacc gattcctttc aggaggaagt atggaaataa
    56281 taccagtttt atcagcacac cacaatgcaa tatcggtgcc gttactgact gctgttgtga
    56341 aaccataatg agaacgctct agcactccgt agcctgtgtc ataacacagt tgtacgccca
    56401 cggaaacttt ccttttgtta gttatacttt cattaaagaa atctccttaa tgttacaaaa
    56461 agataatatc tgtttaaaaa cttatagaag aacaaaaata aaatacctag agactcccgt
    56521 taaggagtct ctaggattta tttagttata gcgttaaact ataaattacg gaccagtaac
    56581 cggagccggt tccagatcaa cttctagttt gtcatcttga ccaggctggc caccagaaac
    56641 atcagcagtc aggttaccgg caatcagatg cttgttaaca gcagcgatca gaccttcgtc
    56701 acccagcagt ttgtccatgt cttcaacaac catctgacca gcaactggac acagatcgat
    56761 gtgagcataa gacggctgag aaataaccat acggtattga cggtcagcgg cagccaccag
    56821 accttcgata accagcagtt ccttggtcaa gcaaacaccc ataccaccaa agatatcgat
    56881 ctcacgatca acagtatggg acttaggtac aacccacatt acaccaattt cagaatcgat
    56941 gttggtttca acaaccttga acttgatgtt ctcaccaaag gtacggtaat caccagtggt
    57001 catcaggaac ggagccaagc aagcgtgagc cacaactacg tactcttctt cgcgttgatc
    57061 cagctctttc agcgcggaga tgttagaacg gacacgcaga gcagtgatga tgtcatagat
    57121 cttgttaacc agagctgctt caatgttgtc acgggtatct ttggaatcca gagtgctgac
    57181 ttcatcgatc aggttaatgc tggtcttgac agcagtggtg gtcatgaaat gctgacccgg
    57241 cagaacagat gcagaatcat cgttgatgtt aacgatacga gcaccgttgt tatcatacag
    57301 attctggaaa tgacgacgag ctgctttgaa ggtatcatgg gtcatattac gagtaatcat
    57361 gacatccatt tgtttaacca acattgccag tacatcggca ttgttatcat catccaacat
    57421 cgggtaacga acagagatcg ggttacgctt gtggatgctg tatggtttca gggtgttggc
    57481 cataacaaca gtggtaccat aacggctacg gtttacgttg ttgtggttca tatcaagttt
    57541 gataccaaca atctcagctt ccagtacttg agccttaacc agagcttgaa tatcagcagg
    57601 catggacggg gtatccggaa ccattttaac accgtctttc attacatatg caatggagac
    57661 aggaccaacg gtaggtgccc aagcacgggt agaacgatga taagtggctg aaaattcaaa
    57721 ctgcagataa accttcagac cagcagcagt cagagaagta aatgcagtag ttggaacacc
    57781 cagtttgtct ttaaagttag caacatccag accattgatc gggaagtaca tctgacgttt
    57841 ttcgtcggag gtagtgccgt tacttggacg catagcacga ccagacatgg tacgggtatc
    57901 caaggcataa taaccaactt cagtcttatc cttggacttc atagagaaca ggatggaatc
    57961 cagagcaata gagctagact caatttcatc gttctgttca aaacgtggag caccaggagc
    58021 ttggcacagg ctcatcaagt tattggcttt acggagagcc aaatagttgg ttttatgggc
    58081 ttcacgattc aacaggtcgc taggaccgta actatgttct tgagccggcc aaatagaagg
    58141 attgataaat gcttcgttgt tagcattagc tgcatcgtcc gggaataccg gaaccagttt
    58201 cagatcatca ccttggttga acttggaatc agacagaaca gcagcgatcg ggcgcagatc
    58261 ttcgaaagat tcgttcacat taccagacag gttatatgca ccaacgccag caatatcaac
    58321 tgggagtaca acagtatcct gatcgtaagg aattacgact gaaggataca gcgcttcacc
    58381 agcgacccac tgacggctac tacgagcgtt cagttcaaca gtggctgctt tctgacgttg
    58441 aacgtcaccg gcttccaaag attgagagaa agattccaga ccggaagctt tcatgaaatc
    58501 acccagagct ttggcgcgtt tgttaaagtt agtgtccttt acagaatcaa taacagcttt
    58561 agcgccagca gcacggatgg gactgaattt atcagtacgc atatttgcag ttagagattc
    58621 attaccggca ataccggccc agatattttc ggggttaaaa gaaatagtgc tcaggttccc
    58681 catgatggcc ttcaggccag cgccctggcg accagaacct tttacagaaa aattagtgga
    58741 catacgtata atccttgaaa ttaaacatga aacggaaatg taaagaaaac aaatatattt
    58801 gtttgcgtaa cgttatttcc acgcataaca ttctgtatac gtgataatga ttgatcgcaa
    58861 agtatttacg cgactacttt ggataaaaca aacccagcgt caatatatcc acgttctctt
    58921 actgtttggg tgagtaattt ttcttcttta tggtaaaagc caaaactacc aaccgtgttc
    58981 agtattgctc gataaatgga aagagacaga ttaccttgtg aaatagtgaa cttatcactc
    59041 atcacagtat tatcagagtg cataataaat agcaaaccat tgaacatgta atagctacaa
    59101 aatttaccag gttttgtttt ttgatttgta tttagtacac tttgatattt tgctttgtaa
    59161 acagtacctt gacgattaat tggtccgttt ggattatcac tgggattgtc ataagttgta
    59221 ttacaaaaac cacagtattg tttttccatg gaacgttggt attctaacca ttcaagacag
    59281 tcttcatcac tgacctcttt gaaagagggt agagaaagaa tatcttttaa ttccagctta
    59341 tacgctttca ataaatcaag atgttctttt ttaagaaaga ccagtttgat ttctttatcg
    59401 cctaatttta ttttcatttt gttaaccaaa ttttagttaa aggagcatgt ctatgaataa
    59461 cctcattcgc cttgttaaat tggccacaat aatgtttcaa gcatttcggc taaaagacaa
    59521 ggacatgatg gatgaaattt tgttgctttc agaatctgtt cctaaaagca aagaaaatat
    59581 tgtcgctcaa gataaaaagg tagagcttct tttacgtaaa ctgttgactt ggattaggga
    59641 aacacccagt gactctaaca tcataacatc tttggcaact agtaagattg ctgagatcgt
    59701 taaactagat cctatcttgg aacttcctct ttcaaaagtc tttgatttgt ccataaaaga
    59761 agaagacagc agacagctta tcttccaaat tattaaagag ttgcgtcaac aagatgagaa
    59821 gtcaggattt aatctccaat ttaaaagtat ggttagacct tttatgtttg atggtgagga
    59881 agatcttacc accgaagatt gggttaaact atcagaattg attgctgcta aaattcaaag
    59941 taacggaagt aaatttgata gggctgtagt tgaaaaggca gggacagatt ctccagaatc
    60001 aattgcttct ctaattgatc aacttaaaat tgaaagttct ccggaaggta taattaaact
    60061 agggcttgct gggatcaaca atgcattggg tcctgacttt ggtttgaagc gcggattgtt
    60121 ttatatgtta gaagcattaa caaaccgtgg taaatcattt tcacttgctc atgtcgttgc
    60181 cagtatccca ctttataata aaccagtact aagggataaa agtaagattc ctactgtgtt
    60241 gttgatgagt gcggaagatt cacttggttt gatttttaaa cggatgtacg agttatttgg
    60301 tactgctaaa acaggaacta agcctaattt ctttgaagca accactaatg aagttgttaa
    60361 cacaattgtt aataccttta atgaaaatgg ctggaatttt atattctatc gtgttaaccc
    60421 aagtcatgat aatatttatg aaatcatgca ccgcatccgt gacctggaac ttaaaggtca
    60481 tgaaattata tttaccgcat acgactactt ggcgatggcg gaccttgaag ggacaatggg
    60541 tgaatctcgt tctgatagat tgcaggactt gtaccgtcgt gctagaaact tcttttgttc
    60601 acgcggttcc atttttatga ccccgcatca acttaaccct gatgctaaaa agtttattcg
    60661 tgaaactgac gacgattctg aaatttactt tattcgagat gtcggcggta aatcaatgac
    60721 ggaaggttct actaagttaa caaacgaatg tgacggcgta attgggatac atgttgcaaa
    60781 actacaaaat aatgaaagct actttactta ttacgtagga aagctgcgcg gtgaaggagc
    60841 agcggaatca gaacgatttg gtatttatcc gcttgatcca acaaatgggt tagtacatga
    60901 tattaatttt gataaatcaa cttatcgtaa atcattagcg cacagaagta tggccatggg
    60961 tggcggagaa gattttgacg caatgtaaat aacataataa cctctaccta ctccttgtgg
    61021 agtaggtaga ggtaacttgt ttatgttgtt ttatattttt cttgtcgttt caaaaacaaa
    61081 cttaatacac aggttctttt taataacggt cttaaatctc cattgactgg taagtagtct
    61141 tgtcgatatc cgacaagaat tcctttacga ataatcaatg tgtcatttgg accgatatat
    61201 tgataccgaa caggatgacc tggctcaaga tatccaacat ccccgttatg ccattctatt
    61261 tgtactatct caccttcatt aattgaattc tgagataaag cagcacatag gtttccagtt
    61321 gggtttgaat cgatcgggat gtattcatta ccatcacctc ttgaagagag tttaaactct
    61381 tgcaaggtat ctgccctggt aataaccgct ctaccctttt cgtaatgtgt tcctgtctca
    61441 cctgacactg ctgttcccaa gacaacacgt ttacctaccc ccgcgttttg tttacggata
    61501 tcggcattat catcatgact tgattgccca gtggcaataa tggtcatcga aacatcagaa
    61561 cgataaaacg tgtaatctaa ggtaggaatt ttatcttgag gaactttaat gatatcaaca
    61621 ggtctgtggt gagtttcgca taacgtagtg ttatacaacg gataaaccca ccaataattt
    61681 tgtttgtaaa atgcaccgag tccttttgaa taaattccgt actcattttg ggtttgcaaa
    61741 tatttgggga cgtcaattaa ccttgtccct tccggtatta aaatttgatt atagttatta
    61801 acattatcaa aaggttcatg aatataaagt cctttgtaag gaggacaatc tctcatatcc
    61861 acttttttac tgtaataatc cattactaat tttaatacat taccgggatt attcattaat
    61921 aagttttcac ttatttgaac gtttcttaat ttagagaaac ctttatccat taattgaaat
    61981 tcgtattccg ctaatgcaac gttatcaaac cccttcatgt tcccgacatt agacaactga
    62041 ccttctgttc gaagatctcg atcattagtc gggataacaa caaactctct gatcaatcgc
    62101 tccgactctg tatccgcaat gacttgtatt gttaagttat ctcggtacgg gataatctca
    62161 tcaaaataaa cactgggttg gagttttaac ttaatgccta tcttttctga tctagcatta
    62221 atcatatcgg ctatctcagt aaagtgtgtt acgccaagta cgttaatttg ttttttaggt
    62281 gtaataataa cggcgtttag cgcaattgat acagatagat taactttgtg tttgtctgtt
    62341 aatctagctt gctttaagaa cccctttatt tgcgcttcta agctcatttg ttaatcccct
    62401 agtccgaatg ggttagtaga ggagaacatg tcctccattg tgaccggagg accttttaca
    62461 gcaacaggtt catggtagag accgctttca gcttctttga atattcctag gtgcgaaata
    62521 aaagaaggac cttctcgtgt atcgtgtcca tacatccaag tcgttgttaa tgcatccaaa
    62581 agcacaagtt ctttattgct agaaacgccg cactttttgt ttacttgttg catttgatat
    62641 tcacgatacc aaccaaatat gtatttggct attttttcca agatttctag ttcttgcatc
    62701 ttgggtcggt caaaccaagg aagttttccc atgacctcac accaagtaga aatatattct
    62761 tgaatatttg tatacatagg gataatgtct tttgaaggat atctaaacga aaatcctgca
    62821 ttgtctccca tgtgcaaaaa catatcgcaa agcctagcta ttgtagtagg tcgttcaact
    62881 accttcccaa acatttccaa tccattgata ggaggatatt tttccatttg tttgatttgc
    62941 tcaaaactta agaaaaattg tcttggggca aaaatatgaa atgtcttgtt gctaatgtaa
    63001 tgatgaagcg tcaccagacg ctccctattg tacatataac gttctacatc cattgtcaat
    63061 accttttatc acgtatagaa agaattctct accagagcgt gtttaatcgc tcctagatag
    63121 attcctccca tatagagctt ttgaatatcg gttagattcc aatagttctc aacgactttc
    63181 aatatttcag ctttgtccgc tgtcttatct cgccaaactt tccaaataaa ttgctccaat
    63241 tcatttcctt gaccgtcgta aaactcatcg gtaaagaaat atgaataaga cctacctggt
    63301 tcagttggaa caacaggtgt tggaccaata gggaacaatg aaccgctatt acgatacgct
    63361 tttggatttg ctgattgttt atgaacaacg atgcagcgat ccattttgga aaagaatatt
    63421 ccaccgtacg tttttgtgtt taacatctca ccgcggtagt gttcgaaata ttcctgttta
    63481 tatcgttctg gatgattaaa cccgtttcga taaaacatat cccaaatagt aattggttct
    63541 tgcattttta aactgtcaac ttgataattg cagtttaata gtttaatggg ttttctcatt
    63601 ccagttaatt tagacggaat ggtataactt aaaaacttgg caagataagg gtcataaaga
    63661 cgatcgttct tttcattagg aatgatgata gtttcttctt cattgtaata atgattccct
    63721 aaaatatcat ctatcatcgc caacctaaca gagtaaagtt cgttgttaag atctttatct
    63781 gtttttgtta gtattgcgtt accaccggct aataaaatat ctttttgata atacagttcc
    63841 tcaataactt tagcgttgag attctgcatg atctgttcgg tgacaatggc aagtaaacgc
    63901 gcttcaaact ggtaacattt atcagcatga tacgtttttt cttccggctg ttcaaatacc
    63961 gtataaagac cagcccttcc gtctccgatg tctttaatga ataagtcacc tatcccaggc
    64021 gctaaatcaa atagaacata tccagaaatt acgtcaccta cttcggctcg ttgttgatca
    64081 aaactaaaac ttcgattagt ttctaattta acaatgaggt tgttgattcg tttgcaagaa
    64141 gaataaactt ccattgaatc tggggtaaaa ctgtgttgtt cttcatcaat attgttagaa
    64201 cctctgtacc attcaactaa ggttggttca ccgttaacaa aagaaagtaa actggtatga
    64261 ggcgtatatt tggattgaat aatagaatga cgatatccct cgtcaaatat tgttgtttct
    64321 tgttttgggg gagtcactcc cccaacgact gtttgcgcca tttagtcaac ctcaacgtcg
    64381 ataattaaaa cggttactgt cggcattgta agcaaagata acagatccca ttgttcctct
    64441 ttcaaagaac tctacttcgt caccatcccc tacttcaatt tcattatgga tatcccacca
    64501 atccaattta ccattttctc caaaatgagg aggaatattg taatttggaa agagttgttc
    64561 aataatccat ttcccccact ctgtatcact aacaatatct tcaatacaat ctgaagtata
    64621 aagtctcaat gcataatcaa gactaaatac aattcgatag atgttagata aagtaggagg
    64681 acgtaataaa actaaatcgc cgttttctct taattctaat tgttcttcag ctacttctgt
    64741 gttatcagaa tacactttga aatttaatgg attacgatgt cttgttgtca ctttactgtg
    64801 atatttcaaa acccatttta aaaaagctgg atcccaatta aacccattta actgagtaat
    64861 attaagtaaa atttgttctg ggtcatttgt gactgtaatc aacacttgta gttgagggga
    64921 caaccaatta acattaggtg gtctccagtt gtcctgtgat ggcaacgcaa cataccctgc
    64981 tgtctctatt aacttgtcac caaatatcaa agcagctagt ttagattcca taaacctatt
    65041 ggtaggaaga tccattttat tttgttcaaa tacttcaggt aaccattctt cttccatcac
    65101 ttgttgataa acttggatgg gatattgaac ttcccattta acatgttcat tccaataaaa
    65161 agaatatgtc cagctaactt cgtatttccc aacaaacgca cccttgctta ctttagcaaa
    65221 gttgacttcc ccgaactcaa tccctgtgtt agcaacttgt tggttaaaga caagtgtgtc
    65281 gttattacca attatattac taatgatatc tgttggaaca gtagcaaaat acctaaacca
    65341 tttaataaaa ttaacatcag gaccttctgt ataaattccg gctgctaatt gctttttata
    65401 aatagattgg aaacattcca agattctcca aggaatagga taatgcgtgt tcatatcaaa
    65461 tagattgttt tgatgtgaac ttaaagcacc gctcctgatt ttattatgga atgtctttgc
    65521 agttattctg tctttaaaat acttgtttaa tgtaatggtg tattttctat tttggtaaat
    65581 aggtctaatc atcgaattag tgattggatc ataccacata tgtggagtgg tcggagtaga
    65641 tcttgactca gcatccagct catcattata accagaataa tcatcgtcta attcaacaaa
    65701 gattttatca tcataaccaa gatcagtatc tttatcgtca ccacgtcgac tgttatacaa
    65761 actacctaac aacttactga cttctgcttc accattgaaa aatactttat gatttttagc
    65821 aatattgaaa tattcaatga ttgttgctaa tgattttaat atagcgggtc ttgtcgaaat
    65881 acggtaaacc tcgcttgcag acacatctac tttaaacata gctatggttc cctaattcag
    65941 aattcataac atcaaggaga ttctccctac cccagttaag gagtaaggag aatatagttt
    66001 attctaaatc aggatctaag taaacaacaa tttcttcttc tatttcatct tgtattagtt
    66061 cttccggttt ctcctctgga gttaaagaag gattaggatt gattacttcg taatcgctta
    66121 tatagttttc tccctttccc tcatccggtt tctccgatac ctgttcgctt tcaccgagta
    66181 acaattcttt cgaatcatcg ctcaatagat tagtgtcttc agtagaagaa taattaagat
    66241 ctggaatatc gtctaagttg gaagtgaatc gaacaaacaa cgataagccg ttaggacact
    66301 taaatacaag aatatcggaa agtgtatctg taaataaatg agttactaca cctttggtga
    66361 tttgtaaatc catcagtgta taaaactcgg aacttaatct gtgtttaatt tgatttagta
    66421 aatactgttt acttgcttgt gtaaaacgat ttccaatgaa cgcgttagtt tctaagtttc
    66481 ttaaatcaaa gattcttgaa acaaagaaaa gttttaccat ggaaagtcta aaacaatatt
    66541 catgtggaat atgtgtaata tccctcatta aaccgtcccc attcacgcca gaatcacttc
    66601 ttgtgtaata gagcggtatt tccccataat aaccgtagga atcgtttaaa ataggaagag
    66661 agatgtattt ctgatcttgg gttggataaa gcggttcggc gttgtaataa tcaattcctt
    66721 tttctaaacc aagattatat ttatcagaca ctatttgata aaaatcatcc atggttgttc
    66781 caacaggaat ttcaattact gggctaaacc caaagagtag tttaatatcc aacttttgta
    66841 acaccgtgct aacaagcatt ccattagcgc gtgtttcaat gatgcttctt aaattactct
    66901 ttgcatagat ccgaataaac tcatgaccag aacttagttt ttgaataact tgttctttaa
    66961 aggtctgcat tcgttatccc ttaaattcgg attcttttgt ttcaggttta acactgttgg
    67021 cgttgttaga gatagcgtta agcataccag tgattttagt tcggatagat ccaagcagtt
    67081 tagttccttt tgtttcttct ttagctgtgt ccactgcttc cttctgctca gccttagcag
    67141 cttgctggat ttcactggtt gcatcctcgc taacacttgg acctttacgc attttctcag
    67201 cagactgttc tgctgcttta acagactgtt ccaatacggt agtgactgct ttagaagctt
    67261 ctgctgcttt cttacgcatc tctgtataga cagcaccaag ttgtcctact gttttagcgt
    67321 tactaactcg tgatgccgct gctttacaat tttcaatagc tgttccaaga gccggatact
    67381 ttttcattaa gttttcaagt tcgacacttt caccaatccc tttaaagtag gtcaacggat
    67441 tagttaactt actttcttct ttaatgggag cttccatgtc catcttgctc aaagactcaa
    67501 gagattcaac tgctttcttg tcagcctctt cagcagcttt cttaccgtca ccaaagaaat
    67561 actctttgat ctttttaagt gtttcgataa ttgctttata agctgcttca ccagaacttt
    67621 tgagtgtatc tacccagctt tcagaacctt gaaaaccatg aagttttaaa gtagtgatac
    67681 tgtaggcttc tgttcctgac atagcagcaa agtcaagttg ttccttactc aacatacttc
    67741 catatccgtc aaggatttcg acaacatggt caatgtcttc attagaagct tttgcaggat
    67801 taacagttac gtcatcctca ggaaactcag tcagttcatc actgagaata ttagattcaa
    67861 tcattactta ccccatttat cattagtaaa attaaagaac caatctgctg tgtgaatcag
    67921 attaactaat tgcagagctt gtaacaaatt cattaataaa aatgaaactt cattacaagc
    67981 actaatttta accgctgcaa ttaatcgttc taatccttct tcaatctgag aaataatttt
    68041 agcaacggtt gatttcccat tgtaaaacat attttcatcg tctaactctg tcgtttgaat
    68101 aatcttttct tccaaattag caaagttagg aaagtcataa acagccgtgc gtaaatcaat
    68161 taatttatat tgcaacattt tatcggaatc aattctgctt attattttgt tgaaattaga
    68221 ttctaaatca agtgttgcgt taacagctac tttgcgtgtt aacaacgtga acgggatagt
    68281 aaagtcttgc tgaatccctt ctagttgttt aattaagtta tctgccatgg ctttaatgtc
    68341 gacttgctga ccatcgatat taacggcgta ttttaaaatc atggcgttgt aaatacacaa
    68401 tccttgtttt aaggaaaggt atttatcttg gttcatcata ctgtcacctc taccgttcca
    68461 gtaaaaatgg gatgtgtgtt caccacggag atagttaact tatcgtcctg ctttccaagc
    68521 atcacatcgg agacttgtaa ttcccaaaat cctaatacac ggcaaaacaa ataaaactgt
    68581 tttataagat gctcgtcaaa tccttcagga acggttatac gctcatctgg gtatttcaca
    68641 agtggtttat taggttctgt tggaaaagcg tttataaagc ttcccatgtc cgtctgtgaa
    68701 ggacttattt gtttaactaa ctctttatca ttaaaaacag tgagatcgat gttttttgga
    68761 aagaaagcgc cgatattgat ctttctactc aatacacctc ggtgagaaaa aagatctttt
    68821 aaaatgacat gttcttgaac acttgaaaca aaacccaatc catttaaatc agtttctatt
    68881 tcagtttcat tgagttcatt aatcaaacgt accacgtcgt actttagtcc gagttgatta
    68941 actgtaatga tatcaatcat tcattaatcc ccgcttcaca aaaatccaaa gcgccatcaa
    69001 tagaactggt cacgtagtta atagctctac catttagtgt tttactaagc gatatcagcc
    69061 aattcaaata agcacgttgt tctgatttaa tagacgtatc gttcttatta atataggaaa
    69121 caacctcttt ttcaaaaaga cgatgtaact cactgacgtt cttttgatta gaacggactt
    69181 tattaataag atcaccaata ctgcttaacg tgctatcaat aatgaaacta gtaggtccaa
    69241 attgaggagc ttttaatttt gactcaatac tggtgttgtc aaaataacaa ggtgtattaa
    69301 taatgcgttc tggtgttgaa gcttgataaa caaaataacg atttcctggc aataccccag
    69361 aatgatagga aacgacccca tcctgtcctt ttgttccaag ttctaaatta aacttattaa
    69421 caaataaacg atttatttta cccaccgctg tatcgatatc aaaatcattg taatgaattg
    69481 aaatgttatc taacagccct ttgtacacgt ctattgcagt tgtgtaaaac tcatttacta
    69541 caataattga ttcttttacc cactgaccat cttcggtcac tttgctaggt ataatcaaac
    69601 gttttacggt acttgggtat ttaacgtctt tattttttaa cccataacgt ttacgacgag
    69661 aagagatacg gaaacgacga ttatcaatac gagtaatttt attattgatc aaattcacaa
    69721 tccaagcaac aacgtcctta gcaaattgca ctaaagaacg taatatagct ttggttttat
    69781 ctgcaagtcc ttctacgcca tcaattggat tatctaatga caatgtagtt ttataagttc
    69841 caaaatcctt tattaccgaa gctaatattt gaccttgacc ttcaaaactt tcattaccgg
    69901 caacatcttc ggtttcttca actttgatat ccttaccaat aaagaaattt aaactgtctt
    69961 caacatcact aacccttgta gcatataagt catcttgggt actaccctga tcttgcttag
    70021 gcaaaatagt tgtgctcata acgttctcct taagaagtca tagcattatt gaaaacaacc
    70081 aaagagtgaa gggacgtctg tcccttcact cttttattaa ttatgcataa atttatctaa
    70141 atcttcgata gacgtcattg ctggaacaat attttctagt ttactactag tccctccaac
    70201 ttctttatta atttttgata tggcggaccc aatttgaata ataaaattat cacattcggc
    70261 gactagctta gacattttgg tcgcggcttt gcctaatgat tgagtaaatt ttaatactgc
    70321 ttcagcgctg cgatgttcat taccatcttt aattagtttt tcataataga tcgttgattt
    70381 ttcaagggtg tcgtttacat tttgtaatac gtcttttgca acagtacgaa acttttcagt
    70441 tgcttcaata actttactgc cggtttcaat actttcaatt actgcaacaa cttcaatctc
    70501 ttcggacttt ccatttttat tactatgttg aaaagattta ctcaatacat tgaacgcgct
    70561 taataatttc aagtgatctg atttacgcca gtcaagttgc aatgtcgctt tacctgtttg
    70621 ggcggctgca aggtaacctt cggtttttgc atctgctact tcgttaaagt actccgtcat
    70681 gaaactaaca taaggaccaa aacgaagctc aattgcttct acagttcccg cgttttcaat
    70741 tttattaata ctgggtttaa tctgttgaac tttgttttct acggtttctt ttaaatcagg
    70801 ttgttttttg atggcttgta atacaacttt ggtttctttt tcaatttctt ttatttgaac
    70861 atctttaatt ttacttttac taccaaagaa aaactcttta atacccttaa tcaaattcca
    70921 aatcatttca acgacttttt tagcaccggc tttaattgca gaacctaatc cttcctgacc
    70981 cgcaattgcg gctaaatcac aaccattgag tcgtaataca ctttgggtgt attttgcatt
    71041 gattgtttta aaatctttat tgcaaataga ttcaaaccct gaaagtacat caaatgcatg
    71101 atccatttga tcgatattaa cgttcataat tttccttaat aaatgttatt tgttgtaatc
    71161 aaaatattca ttaaataaac aaagagagaa gggaccgaag ccccttctct cttaaatttt
    71221 tatgtattct aaatccacac taattaatag tgagctttaa ccagggccaa ctgtgcttgc
    71281 agcagatcag cagcaacgct cagggcacct ttttgcagtt tcagaccggc gcggcaagca
    71341 gctttgatag cgtcgatgtc ttctttaaca tcagtcttat cttcagcagc catacgctcc
    71401 agagaagcaa tggtgttatc acgttgggca gtcagagatt tgctatccag tttgctgaat
    71461 tgcagagcct tggcagaacc aacaacgtcg ttagcaatac tgcgcagggc gccttgctcc
    71521 atcggggctt gatctttctt agcttcacca ccagtcagac cggacactgc aactttaccc
    71581 aggccagcaa cagttttcgg gtaaacaaca gtaaaggaac caccaccgac ggtcacttta
    71641 aaggtttcgg ttgcttcgtt agaagcaatg ctagaagcag taccgacagc cttcagtgcg
    71701 ttaacggcag attgtacgcc agacagcgca ccttctttac cgccagcttt cagagcagtt
    71761 tcaactgcgc cgatcacttt acttacatca ccggcaggag aaaccttacc attggcaggc
    71821 aaccagcttg cgctagcgga aaggttaacc ttttctttcg gatctttaac gacagaagta
    71881 cccagatttt tggcttgctt ttccagacct ttaaacttgt taaagatacc catgaagaaa
    71941 gcaatgaagc cattgtacag atcaacgaag aacttcttga tggcttcttt ggctttacca
    72001 gcacgctctt tgaaagattc gatgccagca acggcgttca tagaagcagt ggacgcatca
    72061 gcaaaacttt cagcaccttg aatttctacg gtagcgccaa aacgagcagc gattttagcg
    72121 gcgcgcttca tcttgtcgtg gaacagagca gagttgaatt cggtagtgcc gttcagcata
    72181 ccttccatac cactgatctc ttcttccagc tcttcaacct tttcggtcag aacttcgata
    72241 gcggtatcgt tcttttcaat gtctttctct tgctcagcca gttcaacttc aacttcagcc
    72301 agctcttttt caacaatagc ttcagccacg gcttcagcag tcacttctac ctgggtgtcc
    72361 agatcagcgc tttcggtacc ggccacagct gcaaaaatag tatcgtacat aaggatatcc
    72421 tttattcaaa aagtttgtca attgaaacaa aatgctaaaa cgatttaatt aaattgttta
    72481 ctcaggaagg aagttactcc acccacataa tcatccagat acagagttac cttgggtagg
    72541 aacccactgt agaatgcaaa tactggaacg tttcccttta atctggattc caaatccctg
    72601 atcaaattaa aactaatatt ccctttaaga gattccaggt ggagataact cttacctacc
    72661 acagtattga aatcaataat gtattttgca tatttttcat tggcatttga aaacgctttg
    72721 aaaaactcta caccttgatt aattgttgtc agaagcttaa caacatcttc cgttgcaaaa
    72781 gatgtgtcat tttctttgac agagacttca tcagaactaa cagaaaactg tttttgttcc
    72841 gagttaaaca caaagtattt accacctggc aacacttctg aggttgacat agaatcacgt
    72901 tgttcattaa atttaggaga ggggtattcc agtccatcta atttatgaag taatgaaatt
    72961 gcgtcttcag ttgttttgat cccagtgatg tcttttagaa gttggagttc tttcttataa
    73021 aagctctcca aatccatttc gaatttctta acaacatcaa gtgtggaaaa tagtagttcg
    73081 gcgtcttctt gtaaattttc aatagatcct gacactgaac atttactcaa aaattccttt
    73141 gtaaatttga tttcaccttt aagctcgttt ttctttgctc tagaggcgat catcgttatt
    73201 gccatacgtc gggtacccaa cgtggttata atggctcctg atgcgttttt aagcgcttta
    73261 gaggcacctt cataactctt agcaactgtc cattttaaac cagtggtaac tgatgattga
    73321 acagatgaaa aaacatttga caataatgac tcgtttcctg ctattagttc atctgattta
    73381 ataaaaggtg ctaatgttac ttgtaacaaa tcagattcag cgggtaatac catagttgtt
    73441 tctacaggca tatcagaaac aacctggagc ggatatccgc tccaggagat agagtcactt
    73501 ggtgtttcat gatcttgcat cataacactc caaattcaag tttactgctg ttaatatatg
    73561 acttgttaaa acggtcaaat aagcagaaac ttcggttcgg aacacattga cttgatgctg
    73621 atagtcagaa gtgatgtatt gataaagtgc aactttcatt ggatcagcag cgttatcttt
    73681 tttcaacgta tcaagcacat ctttaacaga tactttatcc aaatccagtt tgttgtaaag
    73741 attgttgagt tctttaatgt aagtcacaag ttctttagca attgtcaata aactaaacat
    73801 ctgagataaa gtcagcgttt caattgcagt agcactttca gtgttcttac tttcactagt
    73861 taaatgataa ccacactctg ccagtgcagt gatgtatgtt tcattatcag caggactctt
    73921 ccaagcttct ttaatccatt ttggattaag tactttacca actacgtttc gatcacctaa
    73981 tagcgactta gactgttgca tcaagaatcg gggatcttgt tctggatctt ttactttttc
    74041 agttaacaac ttaactaaat caagttttac aactcgacag tcgtcacctt gaactgtgcc
    74101 aaaatgttta aagatgctgg atttaaaacg agtcatttcc atttcataca acttaataat
    74161 tgttgaaagg tattttaact ctttttcaac ttcagttggg aaattcccat taaatgttcc
    74221 attaggttta gaaagtgttt taactaaaat aggattatag ttaacttttt cacaaccatc
    74281 acgaagaaca tccgcagaat ccaacgcgtc agttaggttc tcaattcgct tttgtaaaat
    74341 atcaagagaa gtggtcagtt cagtccaacg acgggaaaag gtatcttgga gttgatttgc
    74401 ccaacgttta atgtcacgaa aggtatcgtc caaaatagat tccaaaccag ccactcggct
    74461 tgcgcgccat tcctttggtg tgatattcaa accaaatgct tcattgccag taatctgtaa
    74521 aacaccaccg ggtcgaagtt ttaacccacc aaagtcatta ataacacgat ctacttctgc
    74581 tgctttatct ggagtaattt cgtagtctgc tttagaattg ataaaatcca aagcttgggt
    74641 aactttctct tttacttcta cagatgtacg aagatcgttt aatgcttttt tagcttcggt
    74701 ttggagttca ccaacattgg gaactttagc caagctaact tcagccatct ggaggtcacg
    74761 taccagtgtt tcactcatag tagactccat ccagactcat caggaatttg gcggttaatt
    74821 cagggcccat cacaactaag atatcataaa gatgacgatt ttcaattttg gaaaaatcaa
    74881 catcttcaat tttaaattta tctcgagctg gatcatattc gttatacatc accggaactt
    74941 gaatttgtgt tcctggttta gaaatattca aacgaccaaa atcttgacgg agttgtccag
    75001 ttattgcttt aaaggaaact ttcccatcga tgtaagcaac tattttacga acaagttcgc
    75061 ggcgtgcccc gacacccatc ctgaaattaa caaaacacca attacggaaa tcgtcaccaa
    75121 tatattcatt agcaatactg aagatctccg agtggctttc tgcattagaa agaagaccaa
    75181 ctgagttgaa cgttttcaaa aagcttttaa gaatttgttc gttggcctcc atcctgctat
    75241 cggtcatatc caaaggaact agaccaaagc gagcatgacg gaaatcttta gccattgtac
    75301 ttctcccgga cttgacgaat gtatgcgttg tccttgatga tctggtcagt gtagatctca
    75361 atctggtgat ccaaagtagg atcttcaaga ccgcttgcct tattgttcag tcgagcaatt
    75421 ttcattgcca taaggtcaat gcgggcttgt gcggttttga tagcgcggac atcacgtttc
    75481 atcacccaga gcagatacca gtgaacggga ttcaattggt gaggagaaag tccttcttta
    75541 atcgaaaccg cacctagtcc atcgacacct tttacaattt cttcagaaag ttcatcaaca
    75601 acttcatcag aaagttgttc aatcatttca gaaagtgttt tagctggttg attaaaacga
    75661 atcagtaagg ttgcgtaata gttagcagtg tcggtaaaga aagaataatc aactttagtc
    75721 agttgcttgg taatttcagt accgtcatat gcatgggtgg tgagaacatc aattaccatg
    75781 gtggtataac gattaaagaa gttgatcgca gaaactgcat ctaagattcc gcgctcttta
    75841 aacgtgactg tatgttcatc ataaacttgg gtagatgact tattaaccag gtctttaaga
    75901 cgacccatcc acagttcaat attttcgata ccaaaaccaa ttacccgaat caagtcagct
    75961 tgggtgttta gccctttttt aacttgaccg taaactgatt tcaaaactgc attttgatta
    76021 acagttcgaa tcatttcatc tttgatttca tcttttacat cagagagcat taccaggtta
    76081 tctttcaaac caatcaggta attttgctcc cgttcaatca cgttgataac ttcccctttg
    76141 cgggtatctt taatatgtaa cattgttatc gcccaccaaa cagtttcaga agagaagcaa
    76201 gatccaaaga ggtatctttc ttagcagttg cagtgatatt acggatggtg tagctttccg
    76261 gtaaattgct gccgctgttc cagaatgtta ttaaaccttc accatcatta acaatgatga
    76321 tagtattggc aagtaccgct ttacgaatac gaggcatgcc agatttatca aaacggaaac
    76381 cgttttcact ttcaatctgt ttggctgttt cagaagaaag gataatggta ttagccatgg
    76441 tattcatgga cataacaccg cttgcaagcg cagctgcacg gttacgactt tgacggtctt
    76501 gcgcttcttc gtaataaccg gaaagatcat tggtccgaat attaaattcc cgcttaatga
    76561 tatcagtgcc tttgagaaac tctgggcgag ttaattcatc agcacgatac atcatcacac
    76621 gaccaaacca accgtcttct ggacgagcgg cttcaaacat cactttaaga tcgtttgagg
    76681 tcatgggaac aggaacttct ttaaagttca gtgggaagga aacttgggtt tgaccaattt
    76741 gggtttgagc agttactgta cgaccaacag ccaaagccgc gttaacagta atctcaccta
    76801 actctttccc gccaaaggta gcactctttc cattagtagg tgctgcttca caaccactga
    76861 tcaattgctt tttagccagt gcttcaacgc cttgcaaaga aagaaacccg ccagtgcggc
    76921 gaggttggat cgaatcaaca agactgctta ttttgatacc gtctatttca ccttgcatgg
    76981 caatgtgagt taacgcatct ttaatatcac gaagcatcgt aacagttagc aaatcctgca
    77041 tgtaatccat gtggataaga tcacgttcaa tagcaaccat tggtgctaca gtaactcgac
    77101 ctgctgattg agaaacggag agggtgttaa atgcattgta tgctttacca gctactccaa
    77161 tggctttttc tgccgcatta acgacttcac cagttttacc agccgttttg gcaagctgca
    77221 ccaggaaccc gccaaagttg atgacactca gcatctttga ctccttaaag gtataaatat
    77281 gaatgaacaa gaaaatgatt ttacaaacta ttcgggagag accctagaaa aaagaaaaga
    77341 ggtttttgac accgcattaa gggatcaagg ttctccaggt tatacgtcac cattaataaa
    77401 ctctttgagg ggttttagaa tactggggac gggtccggcg atgatgccgc tctcggataa
    77461 caccatagga ttgagctttg taacaagacc acaattgaat ttaacagatg ataacgttag
    77521 tcggtctgaa aagctttgta gcctttatgg atgcggacaa tatagcatcg gtgcttatat
    77581 tagaggaatg ttggatgaaa ggtgggcggc tgcaaatcaa cccgttgctt tgaacaataa
    77641 gattccattt attccttgtt taacaagtta cttaaaaaca agtaccggtt ttggtgattt
    77701 gcaaatgcaa atccaaactt ctgaaccagg tatacgtgac caagtttatc aacggatcgc
    77761 aagtaaattg gaagaaaatg gtttgtacac aatgtcacaa acctatttta atccgaagcc
    77821 tggagttata ccagctttat tccaaacttg ggaagattac atttccgaag taacatccgg
    77881 ggatcgtaat ctaagccctc gtgattttta tttgtttagt aaccgtattg attttgattg
    77941 cagaatctat cacttgatta tgaacaaaga tgcggaatac ttagaacaca tttttgcaac
    78001 ggttcaatct attccaaata cttatcaagc aggtgcattg gctaacattg ataatactca
    78061 aaattcaatg agagctgaag gtcaagatga ctttagtgtc cagtttagtt ccgtcggaat
    78121 gcggtttaat gagcttggtt taatacaatc gtttaatgaa cacagttttg cttacaaccc
    78181 taatcttcgt ccagaacggc gcgcgggata ttatcggatg ttaaaaacat cggaatacca
    78241 agaatacggt tacggcgctt atccattact attaccgatg gctgatgata gacgcaaccc
    78301 aaatggtgtt gggcgatacg gtataaagtt gacctggtgg gtagaacgtt aaataacacg
    78361 acatactaac attaaggtta ctattaaaat ttatggagtt gttatggact tttcagttct
    78421 tgaaaaatat gcaaataacc ctagccggat tattccaatt atttttaatg gaatagagca
    78481 agcggctgat gtcgggggag gacaaattaa tgcaacaggt catccttttt cttatgctat
    78541 tgatttgatc attggtacta attacagttt cattagtagg ctaggtgata gcacagcaaa
    78601 aacttatcaa tctcacgctc gtaatttgca agacttatct aaagtaatga gtgatgaaga
    78661 ttgggtgggt gtcttttcag aaccaagcgg tgaaaccatt cgttggatca ttggaattga
    78721 gacattagaa aaaatagcaa aagactttat tgaacaagat ggcgctttag ttaacaccta
    78781 taagaaattg gaacttccgc ctgataccca gttttttgta gccgggatcc ccttcctgct
    78841 tgaaaatcca gttgaaatta ggattatgga acatgggggt attcaagtcg tttacgacag
    78901 tagttacaac tccccattta aaccgttaac agataactcc ccagatcgag agattattca
    78961 aattaatggt tctagcaaac ttgcaataca cctgcctgta agacaactgg aaattaaaga
    79021 atatcctagt cgtccggtta acgtgacttc agggtatcgt gaaacaatta catttaatga
    79081 taagttgttt gggatacggg catttataac tccggatggt tctaacactc gtcaagaact
    79141 ttctattgtt tataacaatg aaatttttga tccgaatcaa ccaacacttg tcatcgacat
    79201 gattgacgat aataattttc aagcaagtat tccaaccgtt tacctgcaaa atgaaactgc
    79261 attaggtcgt ttgactattt tgacatacac gactagaggt gcactttatc aagatctatc
    79321 aacgctaaga actcaagaac atacagttgc atattacgac tatcgtaatg aaaagggtaa
    79381 gcttggaaca tattccgaag aattgcgtaa tgttaatgaa gtcttggtgg acagtcttac
    79441 acctatcact ggcggtaaga acggatcaag ctttgaagaa ataaagaaca tggtgatata
    79501 cggttatcgt agacgccaga tacctatttc taatagtgat ttcagtcaag cgttgtcacg
    79561 tgctggattt gataatgcaa aatcaattga caccgtaagt cgtcgaattt ttagaacaac
    79621 taaaaatctt cctattcagg aaaataagtt gtttgaagga gatgacgtcg cgcgttttaa
    79681 tagctctatc ggaacttaca caggtagtac gttaacttct atcgaggaac tggttggtac
    79741 cggtaacgca atcgacaacg gtagacgtat cacaatcttg cgtggttgtg tttatgacat
    79801 caccgaacaa actccaaggc tggttccgtt atacgaaatt aatgcactaa agaacgccag
    79861 caatcaagtt aaaatagata ccatgggtaa tcactcaatg gtgtaccttc ctttcatgta
    79921 tgttattgat atcactaatg acagggcaga ggtaagatgt tatcgcgtag ccaaaccaga
    79981 aatacggtat caaacattcc gttatgaaaa tgcaacactt ggaatgcaag tttctgttgg
    80041 gtccattaat attgtttctg ataatgatgg ttacactatt tctttggaaa ctaaatcaac
    80101 agatacctat aagcagttgg ctaatgaact tgttggtatt cagttaagtt ttagtgtgga
    80161 aggttctaca gcaccagcag tgatgaaagg gacactattg ggtaaaacgg ctgaaggcga
    80221 acgtgttttc cagttcaaga taccgagtcg atttgatgtt gatgcgcttg acacaataga
    80281 tcttaaaaac tttaatcaat ttggaagacc tcaagacact gttcgggtga atttggaaga
    80341 gacagctaat ttcatattta cttacagtgg tgatggatta gctttaaaat ccgctacaga
    80401 ttttaaaatt gatcagacgc tttttaataa tatcacaatt gctatcattg aaacagaata
    80461 caagttgact tttggtcaaa cgttaaacag tctgtatact cgtattcgac cgatggtagg
    80521 tgaagcacag tacgagaagt atttacaagg tgttcctgaa acctatctcg atgacacgtt
    80581 tgtttacgaa aatggtaaac taaagatcgt tgacggaaag gcagtaattg aacatcgcaa
    80641 aggtgaagtc gtttataata cggatggttc aatcagatgg aagcatttgg caggaactac
    80701 tgtttatgac gaaaacggtg aaccagtatt gcttaaacct cgtgaactta aataccattg
    80761 ggatttcatt ggttttgatt tcaactatct gttaagcgaa gatgactatg acggtgatta
    80821 tgtaacgtta gtagaagact tctttgccga acaggttgat agcgaagtta ttgagtttaa
    80881 taagaaaaca cttgatgaaa caaagattgt tttcaaacct cgatccacta tggggttcac
    80941 acaagttatt cttaatgaaa acattaccaa aacaattcga actgatattc gtttagcagt
    81001 gacctattac ttgacaacag aaggtatgag taacgaagat ttgaaacagt ctttgaaaaa
    81061 taatactcat aaagtttcca atgaacaact ttcaaaaggg actttctctg ttagtgagtt
    81121 gactaaccaa ttaagaactg gtgacgccgt agctgttaaa gttactgcaa cagcagggat
    81181 tgataatgtt gatgttatca ctaacatcga tgaaacaaac ggtttttcaa ttcgtaaagt
    81241 attggatcaa acatctgacc gtctgttaac aattaaagag gatatagaga ttacttttaa
    81301 agctcacatt caaaataaat aacaaacaaa atctactctc tagagcacaa tgctctagag
    81361 agtagtaata tgtttaatat ttcaaaaacg tatcaaggta ttccaaataa gaatcaatgg
    81421 aagccaaagt ggtatcgtta tccaaattcc accaatcata ccaaatggaa ggacgcgagt
    81481 catcatcata acacaacttc gatacaagct catcgagact agtattaagg tagtcattat
    81541 attcagagac aggtatctcg caccattgat ctttttgaat aggaaccaac agatgacttt
    81601 gacaaacagt aattaaacgt gctactgctc ttcgaagata cgtctgacgt tccttagcgt
    81661 ctctaagaga actcttatcc aattgttcat gaacatactt gatatgttca ccgatcgtct
    81721 ctagaagcgt ttgacgagcc ttaaagagtt cttttgcatt atgggtttct actgcagatt
    81781 tacccaagag cattcttaat cgggtagaat tgaattcact tttagcagct aaaagagtaa
    81841 tactaatatc cattaactca taatgaaaaa ttctgggaga agcatcatta tgaacatcgt
    81901 cagttaatga cttaataaat tcaatacaac cttttttgca gcggggctga tttgtaaatt
    81961 cgagataatg ttcgcgaaac ttattctggt tattaatcag aatccgtagc tccgaaatta
    82021 tctttttaac ttcttcttta accatggtct tataccttca tagggagacc gagctccttg
    82081 agcaagttat taatcggagt tttaacttga ggaagttctc gaagaatacg gacggtatca
    82141 attgcttctt gctttaaatc aagtccagga taataagctt taagcacttt tgtgtcatct
    82201 ggcagcaacc gtggaagatt taaagaacca tcgctgtttt tagaaaagaa ttcatcctca
    82261 tgacctggtg tcgtttcttg atgtgcttga ataatttttt caacatcctg agcaacatac
    82321 gccataccaa gtgtttgaag agatgtgatc catttactaa cggaagcagt tgtgacggca
    82381 caacgttgca aaacttctga aatcaagtta actgattcat taaagttagt gattgcattt
    82441 gaaaacgcca tgtaagaacc gatcaatcct acatgttcag gatacatttg aacaactgaa
    82501 tccaacagaa cagcaaactt atcatctact gcatctttca aattagcata atcaaatcca
    82561 gtaatacgat gatactcatt ttcgtttaca cgcttaatat atgatttttg cagttctttg
    82621 taaagtgcaa tgtgatcttc gctaattgcc tgtttggttt gttcaaggtt tgtttttaac
    82681 aaatcactga tatttttaaa gctggtttca acacccagat ctttaatttc aatatcataa
    82741 atttgttcaa ccaaccgttt agccatttca gcatatttcg ttggatcaag attttctacc
    82801 actaatttat caagttcact ggtaaagttg ataacatcag cttctgttac atttttactt
    82861 ttaacgatgc gtttaaagtt gtcagtaatc cgtacgtaat tatttttcac attacgtgct
    82921 ttttgactac cttcgatcaa cagttgatat gctttttcaa tatcagcaga agctttgttc
    82981 attgcattaa cgacatcgcc cgcactttgc gcacggttct tgacgatggt cattacttct
    83041 ttaccggtca caccctgagg tagtgtttcc atgaactctt ctaaattaaa gctaacagct
    83101 tcttgagtcc caccaaatgc gcgaatcatg aaattacgca gcaacggttt gagtttttcc
    83161 atgtgctgtt ctgcagctgc aatttctttt tcggttttac taaacccaaa caacgattta
    83221 agtttaacaa ttgcccaatc gataacagca cccagccatt tacgaacagc cttgatgatg
    83281 gcaacaaaac cttctttcaa acgactaacg aaagattcac cacccattct tgcattatgt
    83341 ttatcgtaaa tcggtagaaa actttcagtc cctgaaatct ttaatgcaga aaaggaatca
    83401 cggtgcaaac gacctttacc aaaaaactct tttgcagaac gttgtataac ttttaaagat
    83461 tcttgaccag tgttttcata caagtcatca agggagataa gatcttctcc ctcttctgtt
    83521 tttgaaagca cagtgacctt ttcactttct ccatgggggg aaagttgaat aacacttgag
    83581 agtgcgacat cagacattgt gatcactcca cgtagcagga ttggaaatct ttatacttgg
    83641 attcagcttc tttaaccatg gtgttaacca aatccacgta tcctgggatt tctaccacac
    83701 tcccttcaaa ctcaatgggt gcgatttcaa tcactatctt atcaacactg gcaacattgt
    83761 tgatcgcttg ggttagctga ccgttaaaat gagtaatttc agcgattacc aaattaccgg
    83821 caacaggatg aacttcgttc caataagcca gtacataacg ataaaaatca ccttgatgtt
    83881 ctaccgcaat gttcaatttg ttttttacca taaacaaagc acggacataa gcagtacgaa
    83941 ccacttcaat ttgtttaacg ggatcggtaa caccctgacc gattagtgct tgtttaacgg
    84001 taacaatatg tgctaaatgc gacatggtta ttcctcagta aaatattcag tgtaaagaga
    84061 aagattgtgg cttaacaatt cttgggtgta atgctcgaaa tcacggggtt taaaatcggg
    84121 gccgtaatct aaccagttta aaatacgttg gacagatgtc ccttcaaaat aaggtttgac
    84181 ctcatccaaa accttttcca tttcgcgagc tgtctttagt aacacaacct tttctttatt
    84241 atcgattttc ttgttactat tgatttctga agcataaacc cgcagaacat ttttggcacg
    84301 acgataagga ctatcgtaag tatcatccat tactaagtcg tgactaagtt tagccattcc
    84361 aaaaataaaa gaaagggtaa gtccatgtat cccgacataa attccaaccg gcgggaagac
    84421 agcaagtagt gtggctgtcg caatggcgac accggcggta aattttacca cgttgattgg
    84481 gaaatcggtc aatgatccaa gcgccactac aagtgttttt ggacacccta cctttaacgc
    84541 ataaatgtca gcatagactt ccgacatttt gttttgtgca ccaagtgata atgaacgccg
    84601 agaattacga tcattaataa atttagtcac catgacattg atggctgttt catcaagatc
    84661 ttcaatatct ttttgtttaa ttggtgtttc tgtctcagta accttaccaa agtctttaat
    84721 gatgttaaac cgttcaacac cagtttttgc attagtggca agtcgagtag taacaaaaca
    84781 agaaatagta tctagacatt gactttggat agtcaagaag tgtgtaaaga cgtgcccgat
    84841 ttcatggcaa ataaacacgg caagtgaact agcataagac actttaaact tctcatggag
    84901 ttcttttaaa aaatatcggt ttatagtacc gccacaaagc aattgaaatt ttactttgct
    84961 aaaatcacca ccgatcctac cagttttact atccacccaa ccttttaaaa tatcggtttt
    85021 aaaagttttc attgcaattg aaacagaaga atgttgagct gaataaaagt tttcaacttc
    85081 cttactgttc atcaaatggt ttggaataat aaacccgctt tcaattgcta attctggttc
    85141 acccagagca ggaggacggg attctactaa aacacctgat tctgtaaaga cgattgtatc
    85201 aagatctttg tagctatctt tatccattac caatactact tttccgtcaa tttctttaac
    85261 caacggttca aaaaacgact ccaacctttt aaacatggtt ggactgactc gttccataaa
    85321 ttctagacca gctatactag cttgaaatgg aacatctttt ttaagaaatc caatatcaat
    85381 catcactcta ctccggagta aattaaaaag aaagaggcaa taatttagac cacctcttaa
    85441 ttaagacgtc ataacattcg ggttactatt atggaaaaga aaattattgc gcgtgtttgt
    85501 aaacatgctc atttgtcgtt ttataaatac aataaagaaa acgatttgct caccgcaaag
    85561 atcacaaaca tatttgatga cgggtctaga gaagaccaac ttgttcatat tgaaaacttt
    85621 aaacgtaatt tttatattgt taaaaagaaa tatagaacat ttaaagattc aagagattac
    85681 attgaattaa acaaatgtga taaattccaa tccaatgaag gtaagcttgc aactaatatt
    85741 tctaaagttt tgtttgggag acctgatagg ggcgccgatc taaatgaact aaaaaataat
    85801 ccctatatat ttggttgcca agaaactgta ccagttgttt ttaaacaaag attttacgac
    85861 aagtatcctg atcatcaacc tcaagaagtt tataacgtag ccgcgtatga cgtggagaca
    85921 tttattcttc cagacggttc tgttggtcca gtatgtatgg cttcgaccac acatcaaaat
    85981 cgcgtgtatt gggcagggtt gcggtctatc tttaaaggcg aacctgacaa tgtcatcata
    86041 agaaagttaa atgaacacgc agagaagtac ttgaaagagt acatggaaaa acacaatgtt
    86101 aaaattcatt ttcaattaga agacacaccg ggaaagattg tttataacaa cattcaattc
    86161 tggcatgaat taggacccga ctatattgtc tcttggaatg ctaactttga tatggaagct
    86221 aaccaacggg aattaaagaa cgaaggattt gatttaccaa gaacgtattc tgatccaaat
    86281 acacctaatg gatatcaaga ctacttttat tatcccggtc gggaatttaa aacaaaagta
    86341 gacggaacaa gaactccgct tgataaccat gaacgattcc ctgttgtaaa agcaccagct
    86401 aagtggcagt ggtttgacgg gatgtctttc tacgccatta aacgcgctcc acaaggaaag
    86461 aaggagtctt actctcttca agctaccgct caacatgaga aagtgctctc aaagctttac
    86521 acagacatcg ggaaccatct acaagaaggg tctgctgaat ggcataaatg gatgcttgaa
    86581 aatgaacctt acttgtatgc gatgtacaac atccaggata actgggtaat tgaagatatt
    86641 aatcgcgcca caaacgacta ctctatgtca ttacctgcac tgttaacttc ttctgagttg
    86701 aattcatatc aatctcagcc aagtatgatt tctgatatgt tgtcattcat tgctttgaag
    86761 aatggatacg tctggggaac tgtaggacgt cgtaaagaag acccctttaa agaaatgaaa
    86821 cctgacctgc gtgattggat tgcgttgctt catgctgaga tgaacgaaga gaacggtaag
    86881 aaactttatg aaggtctgaa taactgggta tctaaagctc atggttacac tgacgacatt
    86941 gatgttagtt cagcgtatcc atcagtaaca gttagtttga atgttagtaa taaaacaact
    87001 aaactagaag tgtgtaaaat agaagggatt gatcgtattg aatatagaag gttgggtgtt
    87061 aactatgcaa gtagcccatt ggcaaatgct gtaacacttt cttctaccat ttatggaatg
    87121 cctagtttga tagagataaa caatttctat agcaataaag ttgtaccgtt tattgaagaa
    87181 caaaagaaag ctgcataaaa gaaaataact ttgttaaatt ccacctatcc ctgttgggat
    87241 aggtggaata catttaattt atgcttttaa atcatattga ctgttttcag ccattgaact
    87301 aagtctttta ttttcctcta aaagttcatt gactatacca tgtaacaatt tattctcttg
    87361 ctctggtgta agaactaact cagcttgttt cattttatcg gtgagttcta agtatttatt
    87421 cagcttctca caatttgtag gataaactaa attttggtta ggattcccgt cgtgatactt
    87481 tataccaaat tcttctgttc tttggttcca tgttgacaca ttttcttccg ataacatgtt
    87541 tatccaacca tcgagttgga tcatcgataa acagctgtaa gaatttttaa attcatgttc
    87601 cattgcaaaa ccagggacat ctaaattttc cgatggggac atgtaaagaa aaagatttga
    87661 tttatcattg gagcagatca tcttcttaat atcgggatac accacatagt gagtaaaatc
    87721 cctaatttgt ttttgataat catttaattt tattgtaatc aattcaacag tcgatgactt
    87781 acagagaaaa gacccgatat aaacatgatt ttttaaaaca agaatttctt taacatccat
    87841 attcatacct ttattattta gcaatacggt taatgagacg attcatcaac tggttagttg
    87901 tttctaccat ctcttcttta aattgtttaa ggatctcttg gacttcttcg ttagtgtacg
    87961 tttctttatg aagtgtccat tttggaattt ctactgtcgt gacaatttga tgttctaaag
    88021 ttatcccgcc agttggggta aatgatatat agagtttttg aagagctgac ataatagagt
    88081 caaatttaat gtttctttct attattttaa aatctgtatt tttaaactca gctgggtaat
    88141 gaaaatcgtc aaaagaacaa gtcccctttt ccaaaataat gcaaagaaaa ttcttattgc
    88201 ttttttcacc aaaactcaca taacacgttt gttgagtttt cattttgttt ataaatgcgg
    88261 taagggtttc taatctattt ttagttttac tgtgaggatt tccacccgac tccaagggat
    88321 gtataccttt atcccaagtc aaatataacg ccccaccagt gctgtaaata aactcagaaa
    88381 aactaccttt acaaaatcta tttaaaatta catcattttc caaagacatg ttattttcct
    88441 tattaattta ggtgaatgac attctaataa tatctattta aattattata aaacaaacaa
    88501 aactagagag tcccaaaagg actctctagt tgattatata aaagtatact attaacgata
    88561 tgcgtagtta ttcaaagttt gtgctgcagc accagggaac aaatgaacaa gtttggcaac
    88621 gtcaaaattg gaaatgaaat gatcacgcac tttgatgtta gcagaaagca ttgtcataaa
    88681 caacataaat ttcttataac gatcaatctc gctaatgggt gccagttttt ctttttcaat
    88741 aacatacagg ggagccagca aactgttttg accaaacgcc gctttgttag ctgcgatagt
    88801 aacaatccag tggtccaaaa cttcgtgtgc ttgattacca tcaatctgta gaagattgac
    88861 aatgtctttc atgaaagaca gttggaagtc gttacgttct tcctgagaac cgtttttaac
    88921 ttcccccttg agaaagagta caaacttatc aaaaccattc ttataaatag ttgccggagt
    88981 agttggaatt ttttcagtag ggatacctaa tgcagtatcc ataccttcta cctttttaga
    89041 ctgctcggta actacatcag aacgaacagc aatatctggg gctttatgtg gcttcattta
    89101 cgtgttttcc tttataactt tgttgagttc tttacttgga tcagggtgtg ccattttgtt
    89161 tttagcagca cgctgcgcct gttcttttgc tttgcgtttt cctatagcta cgccttccaa
    89221 aagatcatca atcaaattga caggtgaatc catgtaatct ttgagtggaa ttaaactatc
    89281 atactcacga agcccaaatg tttcgccaat acttttaaca gaaaagatat ggaagaaatc
    89341 cttacgttgg tgattataaa tcaacgcatt tgccatagtt tctttttcat taacccatcc
    89401 gtaaaccatg caataagcac gttgttcgga aaacaacgtc tccaaactag agacgttgtc
    89461 ttttttataa gtattgtgaa gtagcttatt ggcggactct atccaacgct ttccagaatt
    89521 gacctcgtcg ggatggatta agaaagaatt tcctcttgta aagctccgat ctcccgacgg
    89581 attgctatca acatccgggc ctggtcgaaa aaattcaaga taggatcaat tggtgtaaat
    89641 ccatttcgaa tttctttttg aggatgacgt tctttacatt ttggacactc atcatcgggt
    89701 atcccaataa aagtgtaaga gaaacgagga acaagtttca acacctttgt aagagcaagt
    89761 gtatagaatt cctcatcttc gttaaacata tcaatcaacc cttggttaaa ctcaccaggg
    89821 tcttctgaac gaagaataat ttcatctttc tcatcagggt taagcgggtc tgctttattt
    89881 gtcattgatt taaaatattg caggtaatcg atcatacgca tagagccgat caattctttt
    89941 cgcttttccc caaattcatt tgcattgggg aattgagcag caagctcacg gatttcttta
    90001 ttgatcagtt cagcagcccg gtcaaaacac atgaagtatt ctgacagata aggactatca
    90061 atttccagta caataccgcc atcatggcta acgacacgag cgtcaatatc tgacaggtct
    90121 acatcacgat aagggacggt tgaagaaaga agttcttctc gagtgtattt tttacctgta
    90181 ttgattgttt ccaacatttg aaccatataa gcttctggat atcggatatc atcaaataca
    90241 gcaagttcag cagcatcgac caagatgtta cgagaatact gacacttatc tgccaaacat
    90301 gtcagacgat aagatatccc cttaggagca ccaattgcaa gtatggatgt agcaatgata
    90361 tcagcatctt ctcgcttaat aacagtaagc agctcttccg attcaacaat atcactaaca
    90421 gaccaataag tacaacgaga gagcacccaa tccatgatag tccgaataat cagagcacgc
    90481 tccagatgta aactagaaat ccgaatacgg ccaccaaatt gggtacgttg gagggatacg
    90541 gatatcttgt taatcagact agccaattcc caaggagtgg gaacctttac ccgaagcaaa
    90601 atacgggagt tcattaaaac aataataaac tcgtctgctg aactagacgc tttcaaaaga
    90661 ctacgacgca ttcgatcgcg aatacttgtt ttgttacggt tgtttttaac aggaacgggt
    90721 tcaatcaaac tcatcactgt attatcacgt tggatttgat tgctaaaacg ttcagggtca
    90781 agaagatcca ggttgtcatc acgacgaaga gtacgttcac cacgttggat aaacgtaaag
    90841 taatttgcca acgtttcttc tagttcttct tgatcaacat tctggaaatg cttttcttta
    90901 agttcagcat attttacttc aagtgaattt agtatttgat caggaacacc ctttccttgt
    90961 tctttgtcca ttttcatttg acggagctga acaaaaataa ttgcggtctg cataatagca
    91021 tcatgctgtt cttttaatga acccaagaac aaaggagtag caaaaccggg attactttct
    91081 ccttctttaa aaggagtttt ataaccagca cctttgtgct ggctgttatc tttaatttgt
    91141 tcagacatta tccataagct cctgttttac gcttgcttgt tccagtacag tatatgcgac
    91201 agcttctgta atggcaattc gggcttcatc cattgttact tcaggatgtt cgatcatata
    91261 ttcttttgca gaccctgtga cataacttgc aatggcgata ccgtgttcgt catcaatctt
    91321 tgaaatctct tcgtacagtt cggttgcacg agtttccaat tcactaccga catcaaagac
    91381 attgataaca aagttttctg gatcagattc acgaagcgct ttaaatgtag agaacgtttt
    91441 atcaatgttc atcattgaac gggcgatatc ttcaatatcg atagaaggtt gataattaat
    91501 tttattctgt tcacctagct taacagcaag agaaacatag cagaacaatt taaagcaatc
    91561 accaattgct gaacgagtag agttaatcaa ttcatcggta ttaattttag aaagtttttc
    91621 tttattaacc ccgccagaat gtttaattag agaatcgaca cggttattat caagagaggt
    91681 gcgaatattc tctaatgttt tattaaaggt tttggactta acgggtttga cactgacctg
    91741 attgcgattt gcatttttct tttttgctgt acttgcaata cgacgagctg cacgtttttt
    91801 atctgcgttt ctttgtgctt taatggacat tgtatgactc caccttttgt taaataaagg
    91861 aataaattat gtttgacgtt gttgatatag aaaatgaaga ttttgcactt tccgacatcg
    91921 gagaaatgtg gttagacttt tgtgttacct gttccgagca atcagctata caattcaaaa
    91981 ccgcgtataa cttaattacg ttatcttttc ctgataataa tcttggaaat gatattacga
    92041 atattttaat cgatgacggc attgaaacag ttgataaatc ttcacacgta agaaagatcc
    92101 ttatttttgg tttaatagat tgtttaaacg tgttaggtat taccattgat cttgatttta
    92161 cagaaccaaa caatcttaaa gatattagtt taattcttga tacactttat accactgatg
    92221 gatttgagga cattctttct ttgaatgcca ttttggaaaa tgaagaatta gatactaaag
    92281 gtcgttttat tgaagtaata aagaaacttt atccagagca cgattgtgag tgttttgatt
    92341 acttaattaa agatgtaggt ccaatggtaa caaagggtat cttggttggg ttaaatattc
    92401 tttctactga tgataatgaa tatcttgaac catccttgaa aaagagaatg gtaaacaaca
    92461 aaacattttt aaaaggaacc ttggcggaac gacatattat taatggtggc gcttccggac
    92521 ttacattaga gaacttgaca ctggtgtttg taaacgaact cggtcaagct atgttagaat
    92581 ctcaagaacg gtatcttaaa gaaatattag ctttaatgat tgttgctagt ttaagcgaca
    92641 ctcaaatcga atctcaattt atgagtctcg ccaatcaatt tggtgaggat ttccaattgc
    92701 tgtatcgagc tcaagaaatg gttaaacagg taactctcca tgaataagtt tgattattta
    92761 tttgaagcct ttaaacaaag agcttatgtt aacaaaagtt ttttattgtc tgtattttcc
    92821 attgtcaaag atacacccaa taataacaac aagttaaaaa caattcctta tgctcttttt
    92881 agggacgata aagaaaaaca agtttacttt attagagatg gtgaacgcgt tgtaattgac
    92941 caccctaatt ttgaattacc gctatttgat aaagatgaaa aagttaaagt taatccgact
    93001 atacacgaat acattcaaga tagctttgaa acaactgtcg gaatattttt aactaatcta
    93061 gttgtacttt atgaaacaat tgggtttgca accagttaca ttaatgccga aattactggg
    93121 aataaaatca aatccattat tgataaagtc atggtggatg acggtattga tattccagaa
    93181 ggaaaggctt cagttactga tactttaaag atcactaaaa acttagacta tcttgaaggt
    93241 ttgaaccaag tatttgttaa agcatccagt cttgacgtat tgactgtcca tcctgaagta
    93301 gtcgcacttc gtgataagtt attggatgaa ttagaaacgc agggcaaact aaacgaccca
    93361 acagcagttg caaaagcaat tgatcaagtt attgaattag atgcaaagat tcaatactca
    93421 ggtccttcta aagatttctt tattaaccca aagtttattg ataacgccag aaaaaagatg
    93481 tttatcattt ttgatatggt tcctgatttt aatacaggta aatataaact attaagaaaa
    93541 tctttgaatg aacgttggga tattgaaaac tatccagctt acataaacac ggcaatctct
    93601 gcttcatttg atcgcggcaa cgctactggt gaaggcggtg cggaagttaa gttagcaata
    93661 ttgttaactg gtcgtatgtt ggctatagac actgattgtg aaacaactcg tacagaaacg
    93721 gttgttctga gcaaactaaa ttttaacggt tgggttggag ggtactttat caaagatggt
    93781 aaagttactt tacttgataa aacccaaacg gatttaatcg ggactactca agagtttaga
    93841 gttcctcaaa actgtaaaca accggaagat aatttatgcc gggtttgttg tggagagaaa
    93901 ctaggaagta tcgagacaag gctttcttca gaaaccgtat tcatctttac tcagtatatg
    93961 ttgacacgga tgaaagcaat gcacgtttct caattgaaaa cgttaacaat tccttttgat
    94021 tcgatgttta gataaataaa caaaaaaaat aatgtttcct ccgcaacccg ttactgggtt
    94081 gcggaggaaa tctgttaaaa tattaaacat tgcacagaaa cggttaattg tccagttgtc
    94141 gtgtaatacc gaaaattaac tagatttaat ttggtcgcca tagacatttc ttcatgtaag
    94201 taattaacat gttcattata aatatctgaa ctaatgtctt caaccatttt attaatcaag
    94261 ttatttaatt gattttcaat atatgtagct tgttcaatat atcctgtttc ggttttaggt
    94321 atttcatgaa aatcgtaaaa agatccatca caatggtttt ggattaagct aactgtttca
    94381 caaacccatt gctcttctat ttcgtcaaaa ttttcggttg catctaaact tgtgatgtgt
    94441 ggatgaaata taatgtttaa tacacattct aatgcaagat gtatttgcgc ttcattccat
    94501 ccgtccatgc agtcttctaa atcaactata ttaaaattta aaaccaatat ttccttgttt
    94561 ggcttataaa aaggttcatt cccaatatcc gatcttaaag tctggatcag cgaacaagac
    94621 aaatcttgtt gtggtatcat aaattgttgt gacatattta taaaatcctg catcactaaa
    94681 gtttaaaccg taaaaggttt gatcgtgcca aagtgcgtta tagtgctttt gaatttcttc
    94741 atatatagct tggcaatgtg ctttgtctaa aggacctaat ttaccataaa gttcctgaac
    94801 acatgtcatt gcgtcattat agtcacctgg cgcggcgatt aaagtttctc ctaaagagta
    94861 aacaagaatc tcaagcaaaa ccgcctgggg agtatctata ggggttgtaa atcttgggtt
    94921 tatcattaac cacgctgttg ttgttacgtt aggaacctgg attggttcat ctccataaac
    94981 tccaacacca atacccgtta attcattttc atcaaacata attaaggtcc ggtggtaagc
    95041 caactatgtt ggtataatta acataattat caatggttgc gtaaagcccc atcaatgagc
    95101 tattaggttc aggttgtaaa ccttcttgta aaatgattat gatcatttta ggtttaacct
    95161 gatacagaca catagaaact ccctcagacg ttgttataac gtcattgaga agcgttcctt
    95221 gcatttccat tatgtctctt aatgtttgat tacaaatact gtattctttt tcaaagtttg
    95281 cgacgcttcc ataacaatcg gcaagcattt ctcccattgc aaaactagct atatctaaag
    95341 agaaaatatt gtcaatgctc gtatctggat tatcacgact atgtgcaatt aatgcacaaa
    95401 ttccacttgc aacaacatga agtaaatctt catcttcttc atcaacataa aagcaaaaag
    95461 ttaatgtttc aggaggttta aaattggtga gtagtttttc catgacaaac cttgggatag
    95521 ttgactttag gaaccatagg ctcctaaagt cagttttaaa ttaagttata cagtaacacc
    95581 actatctatt ggttcaaata ttttcatctt tttagtaaag ataccttttc tcttgcgacc
    95641 gtattcaacc tgttttggtt catcgacaca aacaaagtaa acaaagatag gatcaagatc
    95701 aggccaccat tcatcgatag gtctggttcg ccccaccatt tgatcattac gttgtgaaga
    95761 cgataccgct attggtgaaa atacggcata aagcttttta atatctttac ctgttccgca
    95821 gctacctgga gtagtgacaa cattacgatg ttctcgatat gcggtaggat tctttttgtt
    95881 tgtaacagag ttaaatacaa tggaatcaag ttctgggtaa tctttaagta atcgcttatt
    95941 gaatctttca caaaactcaa tagttgcaaa gaaccacatt gacttttgac cttcccgata
    96001 ctcatccatg taaaacatgt cataagcacc tttgagcatt tgataataac gctcaaacac
    96061 atctggtctt tttaatattc cttgttcaaa tttaacatgg gaataaccgc caaacccttt
    96121 tgtattaatt ctatattccc ataacttcat tcgatgaaaa taagaaatta cacgtatata
    96181 ttgggtatat tccggaggtt ttaaataaga ggtatgaggg aagatttgtg aataaatacc
    96241 attaataaac tcatcgtcac cttttaaggt tgcagagagt ataatagttt tattaacgtt
    96301 accgtacatc aagctgttgt aaacagaata gattgactcg tgagcttcat caataattct
    96361 agtaccaatc ccaagatcac tataaatttg atcaagtgtt ggaagtgttg gttcttcttt
    96421 gcactttttc aaataaatgt ctattttact tagcggtaaa ataatgacct ttggatcact
    96481 tacaccggat ttaacgtttt catggacttg ttgaacatta agaatatccg caactaaaat
    96541 atcttggggt ttgatattgt aaaattcccc cattgcttta atccagatat caatatatct
    96601 tggcagaact gtgatgagaa tgcgatcagc taaaagttta gcggtgtaaa gtgcacaaaa
    96661 cgtattgtga gtgacaatgt agtcgtcagt tacgtagagg tggtctgggt ggtcaattga
    96721 gatgcattgt gcttcttcat gacttaccaa ttctacattt gtaatgcgta gtttaagttt
    96781 ttcagaatac tgagtttcct gagggactcg atctttcttc tttggaaggg agaaacatct
    96841 ttttggattc tttattctga tataaactcg atacgcaagc tgacctttta acttctctcc
    96901 tttatgttcg tacttaggaa ttctagacgt gatttttgca atcccaccta aactccaaac
    96961 cagttcctga acttgcaaag caagtttttc agaacttgtg ctaaatacag gatgtcctac
    97021 attttcatta cggcttccac aaagatctgc agaaccatcg gtatccatta aaccacgcag
    97081 taattcccaa cgctgttcaa tcgaaccatt catgtattct tctggaatag attttttcag
    97141 agaaactgct tgctctattc caatagactt caatacactt aacaatgaaa cctttgattg
    97201 attcattgtt ataaagtttt catatgcctt tgcagtgtgt cttgttttaa ctgaaaaatc
    97261 ttctcctaat ctttcagaaa gtttattgac tacgaatgga tcattattag taaacgtgac
    97321 tactgtacct gtgaatccac cgtcacctag caatgcacct aaagcccaag gatcaagttt
    97381 aaaatcttta tcctcagtga tttcagcggc gggcaatgga acataaatcc tcggctgcgc
    97441 taattcaaat cttcgaataa tttctgaggt gtcaataatt tcccagcgtt tatgctttct
    97501 tttggaacaa tcatacactt tccaaagatg ttcagcacaa acttcggtac ttctaccgtc
    97561 ataaaaagtg atacggtaaa tgtccttttt accttgaggg aatacaccaa taactttact
    97621 agatgttccg tcccatgctg ttacgtaatc acctactttc atttcaccca tggtgctcca
    97681 accaccaggg attttaatct tactatgaag tggttgcgct ttcccgccac cagtcgtcat
    97741 gttgttcaca acaagtggaa gtggacctcc catgaaatca caatactctt cttgtgtctc
    97801 attacgaggt ttaattttat cattgagaaa agaaatatca actttcttag cttgtatttt
    97861 ttcttcatct tcaattctaa ttcttgaacg cttgtaccca ctactttcca ttattctaag
    97921 tagttcttct aacttagatg gattaaatcg taattctgtt tcattgtgat taaagcgggc
    97981 gtaaacttgt tttacttccc acttagacgt cccgaacaat tcccccggaa ctttctgaaa
    98041 tcgaaagaag ttccttttac aaaaaggtct taacacttgt ctaacgagtt caggcttgaa
    98101 gtccgttagg cggacatatg tactcgcctt atagaccgtc aacgtagttc tcatacgaaa
    98161 cctcaactga acacatagga atttaaatta gacccttgat ttactgggct caaactatta
    98221 tcgtctaatg aatgcctatt acagtgtttt tataaccatt ttgtaaaggg aacgtattcc
    98281 cttttgttat ttacttaatt tgcgtcaata cttctttacc gtttactatc gaatgggaat
    98341 aatgtaagtt tttcccaaat atagattgga atcgttttcc tatgatgtaa gaaccggtcg
    98401 ctccgttaac accaccaaca tctgcgtgtt ccatattttt aactgtaaag taacgttcat
    98461 catcagggac gttacttttt aagagtaaac atgaggtatg acaacctgga tttctaacag
    98521 ctaatatagt ttttgcaaac acaattttag actttttatt attaaattcg gcttgtttat
    98581 ctttgctttg aaaatcaatc atccatttag gaacttttct accttgttta aaacaataaa
    98641 actttttcat ggtgttaacc tttattttta atagagggat gaactctcat aataaatttc
    98701 tgtagtaaac aaagatgttc ttttctggcc cgtaccgcag ctattaaaga accttcttga
    98761 ttaattttgg ctggcgcaac aatccattct ttattttctt taaaaatgag aatgtccatc
    98821 cccgctgcaa ttgaaacacg ttgattttta gagagttgtg attgtgaagg taactgtagt
    98881 agttccttgg ggagtaagtt accctttttt acaaggtata tgtttttcat gtctatctcc
    98941 tctttttatt acacaatgga catagagggt gattacaacc gcattgcatc aatgaaggct
    99001 ggtgtttagt attacctgac tctaaactaa taactaacac tttatctcta tttattggtt
    99061 taggggtagg gggtctttgg tttacaattt tacttacttg ataaccacga tcaatcaact
    99121 ctcgaatcaa tacatctgtt tctatgttag caagtttcat agtaaataaa aaccttttga
    99181 aaagttagag gagtttcctc ctctaactta tttgctaatt tgccaatgtt tgcatgaatg
    99241 cttctagagc tccaccttgt ctgttttgta tcaagaactt gtatggatct ttgagaagag
    99301 attcgttttg ataaccatac aacaatgcgt tacacattcc tcgatgaata acagcttcat
    99361 gtagagaaag tataacacgt tggtcatccg cacctggaag tccgtagtta agattggttg
    99421 gatctctggc catacaagaa aacaagaata tatcgtgcaa aatgatattt gcatttttat
    99481 atttctcatc aactactttc caaagagaaa ccaatagttc accatgtatt tcttcggtga
    99541 tgaaataatc ccatcgacgc cgcaactctt taaacaagaa gaaagattct actcgcttac
    99601 gatacgcatc caaatcttca ttgacttccg gaagctcaaa tgcgggctct tcaggactaa
    99661 aatgctttaa cgatatttta tacgttttac cttcattctc aattggctga gacatcaggt
    99721 attctacaaa cgcttttgtc atccttgcat cacgactagc tactgttgtg acgatgatcg
    99781 gataatgggt tgccctaaca tcaggaaaca tagggttggc aacagaaact ttcaactgga
    99841 ttttttcata cgttctcagt ctactgccat caagttcatc caaagattcc ataaaggaat
    99901 aatcagaaaa atcttgttgt gtttctttat ccaggatcag ataaggatca gattcatcat
    99961 ttaaaatctt ttcattgaaa taaatgaaat cacctggttc atctgtttta atgtaatcag
   100021 cgtctcttgg gttaacctta taaccaacgg aactagcagt ccctatacgg tgtttggttt
   100081 tcaagataga ctgacctatt ggttcagcaa aagttgaacc ataaaacaat cctggtacag
   100141 ctccgcgttg tgtatatggg ttatatggaa tagcggattc cattttgcca aagcacttgg
   100201 aacaaggttt acctgttctt ccgtggttac accaagccac agaacgaatt ttaatgaact
   100261 cccctgtatt aattttgttt agattttctc catgaagaag ttcagttgta ccgtcatcca
   100321 gaattcgcca tttaccagcg agagactttt tgaaatcctt acttacaact ttgatttttg
   100381 gacctttggt agaaccacaa tctgtttgat atgtaatgcc ttgaacaact tgtgcaaggt
   100441 tatggacttt cttatggaac cattcggaat cctgcaaggc tgctccgttt gaaatcaacg
   100501 agaaacctgc acctttacta tccgcaagag aatccgccag gttggttata ccgtccccgt
   100561 atgagttcaa cacggcatta ggaaggatac ttgaatccaa gtccgttaca tatccacgtg
   100621 cgataatcaa ttggaaagat tggacgctcg acactgctcg ggtgcgataa agaagaccaa
   100681 atacagagcg atcaaaatca ggatctgtca tcatgatttg ttcaaactca atcatggcgt
   100741 cgccgagatt tgtttctccc cgactaactc tttgttttag atttgcaatt tttggatttt
   100801 tgtaagcgtg attgatatcg taggtactac ctgcaactac gccagtttca gatttaacac
   100861 acatgtaatt gtgtatctga ttatgccaaa caaaaatcaa ttgcttgatc agatcataac
   100921 cttctggatc ttccatgtcg atcataacgc gagccaagaa attatcaatt ggttttgtca
   100981 acactccgtc atcaataaat gcttgcctat tttcttctgg atttaacact actacttcgt
   101041 caatcaaata aggataatta ttaaaataac ggtggatacc caaactaaac caagtgtgtg
   101101 ccaaaagcca agaatcggta atgactttat cgccattgtc gtcttcaacc tgacagcgat
   101161 aacgccttat tgtattatct aaaacagtta ctaaatcact gtttgcccat tcgcgcaaat
   101221 tgatcttttt cattgctttt ccttaatgca agaaagcggt caattgaccg catatctttt
   101281 atacaatatc agatggtctt tctttacgca accttatacc aaaatcactc atgatgtttt
   101341 cgatcacttg gattgaatgg ttgtcatttt cttcgccagg tttgatcaat tgttcaatta
   101401 agaatggatt aggggctcgc aatattcgct tacacgcttt ctccaagttc tttggtccat
   101461 tggcaagaga aagtgccctg actgctgctg caccaccttt ttggttaata tacaaacgac
   101521 cttctgtttc acccacgtta cggttaagga cggctcgata aaattcccta gctcgttcgt
   101581 gtttacttag tgaagtggga agcccgaata tatttagttt aggcaacgac tgacagctaa
   101641 tgtcatcacc aaacttatcc agcatgatgt aataaagaga agatataggt attggataac
   101701 gagttctgat tgtttctcca aattcgtttt tgtaagtaac aggtgttggt ttaatattag
   101761 ggtaggtttt ttccaatcga tcagaaattt taaccccgac aatattaccg gactgagcac
   101821 ctttaactga gaactcatat tcatttcgag tgatccagtc aatgtgctca atacgttgat
   101881 ctgcattaag tgaatcagct aacgcggcaa attctggatt tactgtgtca taaaacttaa
   101941 atgcattatc ccaagcttct tgatagttac ctgcttcttt tgcggccttg atctttggcc
   102001 acaaatgaat gttaacaaag ttaatatctt gttctaacaa agaactcaat atttgacgtc
   102061 ggaatgcagg tgtgttacct acaatcatat ctgccatatt accatgatcg tcaacaggtg
   102121 ccatttcact tggcaagact ttcataataa ccgatttgtt accatccatc ccggtatttt
   102181 taaatctaac tttaccttca acatcttctt tcaaccgaat aataattctc cagtctttaa
   102241 gaggaatgtt gtagatttta cgtttgactt tgtggaaacg accattagca ccaggagtgt
   102301 gataatcgcg tgttacgtta ccaaggcaac gagtaatgaa gttttccaat gcttcggtga
   102361 caggaacgtt attagcatac tgatgatttt tacgtctaaa ccatctgaga acttcgttat
   102421 agaaactgtt gtatgattct tcaatctttt ctaacacaac agtgtggggc tgagtcgctt
   102481 tttcagctct tctattatta gactggtttt tataacgttc tgtctggact tcaatgtcag
   102541 caacaataca ccctggggtt gaataaaata gcacgtcata aaccggatca ggtttcatca
   102601 atgctttttt gctcattccg gccaatccag cgttaggatc tttcttgcgg aatcccatca
   102661 caattccatc agctctaacc ggttcaccac ttaaaggcgt tggttggtgg aattgactcg
   102721 ttccataaag attcaaagga acccattcat cttcgttcca ttgatgatca tgcatgcgtt
   102781 gaaatgtaac agctattttc tttgcataat gttcaaaaat aacaactgca tcttcttcgg
   102841 tatacacatg tgacattgtt gcaacagcag tttcgattcc aggacaccat tcgccactat
   102901 cggttatccg agctgacgtt ccaaacacgg ttcctttctt aaacatcgca tcttcacgaa
   102961 cgtttctgag aagttcttga tcatagcgat attcaaatcc aaggtccatg ttttgagcat
   103021 tgaacttggt catttcaatt agatcataat agcctgtttc caattgttta acaataacgt
   103081 agaccgtacc ccagagcatc ggttctgcgc tattttgaaa atctttaaca aagaaaacac
   103141 cctcgacccg aacatcagag tcgatttcta ttttccttgc tgtttttgca tattctattt
   103201 cttcgccaga agtgtaacgc cttggagtac tatgatgaat gactgccgct ttacctaggt
   103261 tttttcctaa catgtaaagg cgggatgggg aaactagaac tcggcttgca ttcataccaa
   103321 ctgctacgct agcagttcgg ttagtgcatt ggttaacaat atccgctacc ttgttaactt
   103381 ttacaatttt catttaacac ctcccattgt tatacaaata gataatatcg gtttgtattt
   103441 atataaggtc agtaaaaaat tacggagaat aaaatgccca ttaatattaa ttcaggtaat
   103501 gagtatttct acacagaaga atttaaaaca acagttagat catgtaaaga aattatttta
   103561 gcgcaagcca gttgggcagg atttgaatct cccgcggtta aacaagcgta taaaggtaac
   103621 tttcataaac tattaagggc atttggtggt gaagctccga ttgttcctga ggacatgatt
   103681 tgggttattg cttatattaa tggaatagaa aatcctaatg ctgattttag tcatttagat
   103741 ggattatgga ttgtcgatag atttgttata actaacatta tacaagttaa tcgagtaatc
   103801 agggaataaa agaaattaaa taatagcgag agtaacccat tgggttactc tcgcttgtac
   103861 atttgttatt tagaaattgt tgatgttagt catgccgcca acgacgtcca gcggattggt
   103921 ttgggtgtcc ccccaaccag aggtttgagt tccccaacca ttattaacgg tagtttgatt
   103981 tgcaggaatc aattgcttgg tgtatggatc cactacataa ccattaggag tacctactcc
   104041 atacaagggt ggaacattag tggctcccat tccagactgt gcaagaagta gtgctgcctg
   104101 aacacgaggg tccattaacc caccccccat tcccaaattc attccaaatt ggtttaacgg
   104161 gttagtttgc atcattgggt taacaatgtt ttcagaaatc aaaccgccgc cttcagaaat
   104221 aacggtgact cgttccatac caccggtagt ctgataacgg tattcaaaga ttccgcttgc
   104281 ctcgttatac gttacgccaa taaacttttc tcctgctcgt ggagaaggtt ttactggcag
   104341 gtttggtgtt ggttttgttt gctgttggtt gtattgattt tgaacctgat acggttgttg
   104401 atgttcactt tgggtattga gtacatttcc gtaaacgtta gtattaacgt tttcttcttg
   104461 tacggtattg atgttctggt tattgtaatc caaggatgga atcaatcctt tcaaactacc
   104521 caggttatca agttccacac tccactcaat atcaatcccg tattggccag cggaatcaaa
   104581 ttctttacga tgcttaccaa tcagggaatt gagtccagtg gcaaccatta cataagaatt
   104641 caaataagct gtcaatcttg ctgcatcagg ggaaacaaca aacgcagtac acatatcagg
   104701 atcagaagca ctggggaaac atatttccat cagatggatc atcagttcca atgcttctcg
   104761 gctaaccgcg gttccattaa aattaaggcg atcagtttga ctaccttggt ttttcaacaa
   104821 gaacttgcac agttcattgt agtaagggaa cactggtgtt gcagtccaat agatatgacg
   104881 gtcgttttcg tctttaccac ctttgtgcat attaaaggta atcaaacggt tatcaatccc
   104941 agccgcgtcc agagtaatcc caacaccttt gatcaattga ataagttgtt gtttagtttc
   105001 ttggctcgcg ttcttaaatg gattcagtgt tgctaccatt ttatcagaaa gcgttttacc
   105061 ggtctttttg gcggcaacag caaatagtac ttgagcaata ggttgccatg tgctatagat
   105121 tttagcgctg gtcaacttac gaatgacttt aaatatttca gtttctttcg acatgatgga
   105181 ttcacatgcc ggatgaaaga aaactttacc aatggtaaca gcagaaagat tttcagcagt
   105241 tggcaaataa acgtttttgt catccacttt aactggatgt tcagagccgc ccattgaaag
   105301 catcaacgcg tattctgggg taaacgttac attccaagac aacaacatgg cttcgtaaag
   105361 tttattaaga gcgttcatta gtcaattgtc cttgtatgaa ttaaagagaa aagtattcgc
   105421 gaatgttgtt gaggaagttt agacccagtg cggtagacgc ctcgctggta cccaacacat
   105481 tactggcatt attaattgcg aaggttggga aagaataagt tttcattcca tcgatgttac
   105541 cgctaccatc aatagagaat ccagaactga tattattttc atttaccagt gtcatgttga
   105601 tttgaacagt accgaacaat tctgccgata cttcaaaccg gattggagtt gttgaatgga
   105661 ttgcttcacc gcggagtctt gcaaagatct ggttggacaa atcttgacag aagttttcta
   105721 ctttagggcc caggttccag tcgtcatctg acatggaaac accaccccaa ggaagaagaa
   105781 caacgttatc aaaaccgtct tgaccaaagt tatcacagtt ggaacctcgg aatgaaacac
   105841 caaccaatcc atgacgaatc aacaagtcac aaacgttaaa catgatctgg tgaactacaa
   105901 tttcttgaat tgtagcagta cccattgttt ctgccgtttc ggtaaagtcc attggagtaa
   105961 acatggtact gtcaaacaga tccagatcca caacgtcttc aaagttttcg tacatgtaaa
   106021 taagatcgcc aatactgtaa ccggcaaaat tattcattcg tacttgacct aacgaaccat
   106081 tcatgtcatt gaagaaatga tctcgcaaca aaccaggttc acgttgtcct gtgttatggg
   106141 ccaacataga caattcgccg tcaacacctt cacccagact tatttcacta ggagaacctg
   106201 agccactacc ttgatagtta cgaatcctga attgatagtc agtccctaca ctcaacatct
   106261 ctgctgcgta ctgagatgga ttcatattgg aacgacggga ggtgacaaca cccaaacggt
   106321 taatgtcggc ggaggcagca gtcattgttg ggacaatacc acttagacct tcattttcca
   106381 tttgctggat aatgtcgttt ttattatttt catttagtcc aatctggata atatcagtag
   106441 gacgaagtgc aaccaatttg ttatcattgg atccgtcgtt catcagatag tcagtacgtt
   106501 caccaatggt tctacgagta gaaactgggc tagcaaagtc accgcttcct accatagtct
   106561 cttctgtttt ccaagagaac tgtggtacaa aacgtgcatt ggtagaaaga ccttgtgcgt
   106621 cgttgttaac aatataaccg atgacatgca tataaataac atgaacgtta ctttgttcaa
   106681 caataaagtc caatttcatc aaacctttac tgtcattcca accaccagca atagttgcaa
   106741 agtcagaagc ctgagcgttc aaacaacctg acatggctgc tgcattaaga atacttgctt
   106801 tagatacacc gccacttaga ttttcagaaa taagttgatc aacaacttgg ttggacatgt
   106861 caacttggtt ttgacgaatg acctggttta cataatagtt agtcaagcct acttttgcgc
   106921 ggatcaattg catttttatt cctcaactat ttcatttact tgtttaataa acgctaccag
   106981 ttcttgtttt atttctggta ccaggtcaat aggatacata tcaccttgtc ccatggcatc
   107041 aatgaatact tgattaccta agagacctgg ctcaatgttt gattcccaac tagatgacgc
   107101 taattcatct aaaaagtttt gtgttccaag aaccatgaag ttatctgtag tagcggtatt
   107161 ttgaccacta tagatatatg acaaattaca caactcttca cgttcttttg tgttaagttt
   107221 aaattcatca ttaatgaacg tcatggcgcc atttttattt cttactgcac aaagaaccgt
   107281 tgctagatat tcatatccca tctcaaacaa ctttacttgt gcaagacaaa tagcagcaag
   107341 gagttggcga taatccattg ctggataaag gtaataattt acatcttccg caaacgttaa
   107401 ttgcaacaat tgatattgaa tattggtaaa gcggaaattc caaacggcag gtaaattgtt
   107461 atacagcttt tctgccaatg cttgattttt gattccaagt ccgattgctt gatgtttaaa
   107521 gaaatcgtga taaattggat tttcattttc atcaaacatt ccaaacgaaa agtattcgca
   107581 aagtgcagtt tcatctgtac cattaactgc ttgagcgata cgataacttt ccggaataga
   107641 ttgatcttca gaaccttttc tggtttctga aaaactagag aatttaaaag attggtcttt
   107701 tctttcttct cctgccacca agctgtttag ttctttactt aagtttttat ctttaacctt
   107761 acttggaata aaagataaac acagtttatt aaacaaaccc tttgaaacaa tgtgatcaat
   107821 gtactttgca tccgatacta cacttgcagt attccgactt cctgcttgtc tagcggcgct
   107881 ggcacggata taggtatcca tgattttcca accggtcata tcagggatat aaccaatgtt
   107941 gggtatcatg ttacctgcca ccgcatactg ataatcttta ccagtaacct cgttgatttg
   108001 atcaagaagc tggtgtacga gcggataaga aacttgcgca gtaaacgcta gcttaaccaa
   108061 ttccgcgtac ttaatattat caatggttgt ttcttctgga taatccccca ttgacgccat
   108121 ttgcattaga tctttaggtg caacacaccg acctgtaaca tcagctgcat aagcgatgtc
   108181 attaggagaa ataattgcgt acatctcctt aatgattact tggagctgtt gagttaggaa
   108241 ttcgtaatca agacttttag ccctgagctg gattagctct tcggtttctt cttcctcaaa
   108301 ataaccaggt tctaaaatac gtttacctcg tttaaacaga gcaaacattt tatcgatgtt
   108361 actttggtca gaaccctcaa aaaactcatt gagaaattca aagagctctt gggtcgcatc
   108421 accaccattg accgtagcaa cacccctaaa ttctattttt tcatttttat gggaaacaat
   108481 gatgctatct atccttcgtt ttccgctcat tgtaatgtcg taacgcatta gagactctcc
   108541 attgttgaac acgataataa tatctgttta aaaacttata gaagaacaaa aataaaataa
   108601 tccaggagac cttagtctcc tggatgttgt tattagatat taaaaatcga cgtcatcaaa
   108661 atcactgcta ttggctggcg gttgacttcc accagaacgg tttccaccgt tattgttgtt
   108721 atttccgcca ccgttattgt tagcgtcttt cttttcacga ggtttgtaat tttcaatctc
   108781 gtatttgtca agaattttag ccgagaattc aataaaggct ttacagtaaa cccgagacat
   108841 tagacctttg tcttcttgcg gttcaccgtc tttttgaaca aggataattg attcaaatgg
   108901 agaattgaaa tggaacatga ctttatatgt tcctttactg tagccaacag aaattttacc
   108961 ttctggattt cgaacaacag taaaaatacc caaagtagat ggatgatcat tcagtcgacc
   109021 accattacca aatgtaactt gttttacatg gtactgggct tttgtaaaat ctttattatc
   109081 acaagcttca cgcattagat taaacaatga atttcgatcc attgcactga gagcaacttc
   109141 ttttagtttt gcattacggt cgtctttacc gtaaacacca tcgttaactt taaaataaat
   109201 tttaccatca agaccgagtt cgtaagtcca acgagccgga tacttggcac cctcaactgg
   109261 ttgctcggac atgggcatcg gataacggta gtcgtttagc atggaaccag gacgacgttg
   109321 aaattctcgg ttggtattgt tgttgtagct gctggacatg gtactgattc cttatatcat
   109381 ctttaatagg attggtttag caggattagt gctaggaagt ttattgattg agtttcttac
   109441 aaaactaact gttgaacctg tgctccaagg aacactgttt gcaagttgtt taatttcatt
   109501 cttaatagca gctgattgtg cataaaaatg gttagcccta tccccaaaca cttgaatcgt
   109561 taatttgttt aaagggatat ttggatgttc acttgcacca gttagttttg tactaaataa
   109621 tggaaagttt ttaattgttc ccgtatggga ttccaataaa tgcaatctgg cgtaactttc
   109681 tgttgtaaca agatcaacag gtagatgggt taatattaat ccgtcaccgc caaattgagg
   109741 aatggaacaa tcaacttgat ttatgtattt gtcaaactcc tttaaaattc gttttattac
   109801 actgttatct aataatactt gctcttttct attttgctct tttggattaa ctagcttttc
   109861 aggattcatt tcctttaact ttgcaaaagg aaaaagtcta gaaagagatt gataacttgg
   109921 gtaataaaac tttagatcta atattgtttt taattttaaa gaattaatat gctcagctat
   109981 tccgaccata tcttctttaa cggattcaaa aagtaaatct tcacctggag tctcctcaaa
   110041 gctctctctt gcatttctaa caatagtcct tatgttgatg aggaaagatt ggaagcgatg
   110101 cataggagtg ttctgaaaga cttctatggc taatgcagta ccgacactaa tcggtaccgt
   110161 ccccagagtt ctaattggac tagtcattca ttgcctcatc caataattca tctaaaagtt
   110221 ctttatcata ttgttcaaat aagtttacgc tatcaccaag ttggtttttg ataaaccgat
   110281 aaagattgtc ttttaaattt tcttttgtta attggacacc agcgtattct tctggatcat
   110341 aaagtgtttc gtcaatattg acgttttctt tctttacgtt atccgattca aatacataat
   110401 ctggaaattg ttctttatat tcatttaaca aaggaacaac aacactacct tcaccatttc
   110461 taactttaat atgtgttcga acaggaggtt tcttctcaag gtatttattg agaatcttta
   110521 tcagttcttt tgttgttgtt tctggtgtaa catcgatgta atcataaatt tgagcatctt
   110581 tgttatccca gaactctgca aaaaactttt ctttgttaaa actgaaacga taagcacctt
   110641 ttggatgcat ttctccataa gccgttctat tgaacgatcc agaacaatgt atattaagtt
   110701 tacgtgctgg tttatgaata tgacctgaaa agatagcgtg ctttgctaac ttagaccatt
   110761 ttaattcatc gtataatgtt ccgtgtttgt cggctatagg tgggagttga aacttaaacc
   110821 caccgtggag aaatataaaa tctacttgtg ttaaattgtg tttagctagc tcttccaaag
   110881 cgagttcata gatagtttca gtattaactt taccaaaatt atcaggaaca taaagtacat
   110941 taatatccag atcagggaag tattcaatac aaagtgtatt aatgtatttt acataaggag
   111001 aaccttttgg tttactgatt tccaataact caggttgccc ccaatcgtgg gaagacgttc
   111061 cttctaaata tctagcgtat gttttatttt catgacagat atggttgtat tttttaaacc
   111121 atctttgaac caaaatcatg tttggatcat tagctgatgc taagtcatga aaaacatcac
   111181 cgccaaaaac agataacttt atttcttttg ggttattgtc tttgtaataa aatttgtcca
   111241 tacaacttaa tgtatggcga gtaggtgtat gcggatggag ggtgtgatga tccgaactcc
   111301 aaagtgcttt aatcattgac atgaatatat ctccgccatc cgcagttagc aatattaatc
   111361 ttcaaatgga ttaatagtcg cagttacttt ttcttcggtg gatggtgttt gttgcggttc
   111421 taacaaatta cctgtccagt caaaattaaa ttggtgatcg gtaatctcta aaacaaatgc
   111481 tttatcacta ttggttactg tattttcagt attccaagta aagaggatct tctctacttt
   111541 tttgataatg tcaccatcag gatcgatagg ttgatttgcg aatttaaagt tatcgcgaat
   111601 ataaataact tgttgcagtg ttttaggatc aacgttgtgt ttacgataat accatagagg
   111661 gatcattccg gtaatggtgt tatccgtctc gtcattttcg gtgattgatt taacctgaag
   111721 tgcaaattgt tttaccaatt catcacgttc ttgttcttga gcatggttag cgtgggacgc
   111781 ataggaccca cagaagttta gctgttcggt cccttgctga gaaagtccca tgtcagtgaa
   111841 tttgcgaatc aacaaaacag gttctttttg ttcattgatt acaataacac ctttggtaaa
   111901 accgtcggtc agaacactcc attcttccat attgaagtag tttttgtcac caacctgatg
   111961 gatagcgaat tggaccaacc agttattaac aaaataatct tcttccatga gaacatgttc
   112021 aacaaacaaa ccatctggtg tttgaataac gcgttgtccg ccaacagtgg cgtatttaaa
   112081 tgatcctgtc aaaaactcga tcaatttacc atgatccatt tgatcgatat tttccaaccc
   112141 ttcttggtgc agcggttcga caataatttt ctcagacatt acttcttcct tctcttattt
   112201 tttcaaaagt ctttccattc aatattactg aatgcgaaag atcgtaataa gtgtcttttt
   112261 ctaatacccg cccactaata gcaagtgtga acattttctt tcccacttca taaccaggtg
   112321 cacgagcttt aacttctgct gcgtcaaaac actctaataa aaaactttgt aggttactct
   112381 ggatctcttg cagaaaccca tctatttgtt tgtcatcttg atgtttagca acaacatatt
   112441 gaaaactttg gatatttcta aaaataatag attgatcttt gcggttagca aaccagtacg
   112501 ctattaacct atctattttt acaacaggtt catcaaccca tcctagcgta tccattgttc
   112561 cgactattcc agccataaca actccaaaaa aaaaataaat aagtgaaata atcacctgac
   112621 ccatttgggt caggtgttta ttttacgctt cgttaaaacg agccatagga cgacgttgtt
   112681 tttgcttttt gttttgtttc cactctttgt agtaatggaa agccaaagaa ccaaaaacaa
   112741 ccagaccaat agaaccaaag aaaacgttag caattgtcat gttatttcct tttatttaat
   112801 tttaaaaaca ttactgatac gctcaaaatc catcaggatg tcttttaaag attcagcgga
   112861 tggacacaga aacgggtcca gaccatacga aaaaacttct agcaacttga tatcaagcca
   112921 gggaatgagc tgatcaattg tggtgtatgg tggttcgatg tgtcttaaac atttcccact
   112981 atcgtataac acccaggcta ctgcgagaac atcagctatt ccaataataa cttttttgcg
   113041 gtccttatga ccttgagcaa agttttttga atcaagaaca ttacaaaaat agatcattac
   113101 cgcggaacta taaacatcta acttccgaga gcgttttgca accaattgat gacgctgagc
   113161 cattgccagt tcatcagtca tgtttaactt aaccagggcg ttatttccgg taattaccgc
   113221 tagattttca aagaaaacag cacccggggt tttatcaacg ttggtcattt ctctctcctt
   113281 actaaattgg ttagaacatt gttgttcttt acactttagt aatataggtt tgaaatgtaa
   113341 tgggtattaa accttacatt tattccatgt ctctcgacat agtttaattg ttttagggaa
   113401 cagatctttt tcccacatct tattaagaat ccgataacct atttcggttg atgatccgta
   113461 gttaagagaa atgtgtaatt ttaattctgg gaaactgtgt tcaaatccaa gctcttgaag
   113521 ttctttaaaa cgtcgctgta tcgcatcaga ttcaagaact aatgccaatg cgtagtaatt
   113581 cccatttgga ttacccattt tctcaaaacc gattacattg gcagtataga cggtattatt
   113641 aattccagga tcaatctcag gatcacgttt gtcatacatc aatgtcgcat gtatttcatt
   113701 tcctgaaaga ttaaccattt cccatttttc ttcttccggg aattcattaa ggaatttgct
   113761 aacagcaaca taaatatcag aaattgattt aacgtcaaca cacagtgacg agtaccccat
   113821 tcccattatg ctttctccgt atcgtatacg tttctttctt tgcggtcttc tattctagtg
   113881 tttaatgcaa agagtgctga cttcaaacca tccaaagcaa tatcattgtg ctgacattta
   113941 aattggtttt gattgaattt atctaatcga taaatacaca tcgcaatgac agcttccaat
   114001 gtaacgccgt tgacaccaat taccggagaa ccattttgaa aacatatttt acccaattca
   114061 ttttgttgat tatctaaagc aacaaaatcg ttaattgtcc cagagcgaat aattgtacat
   114121 atatcatcag tgtggataat ttcagttgtc aattccattt taaaatccaa ataaaaaata
   114181 gttgtaagta aagaggtaac taccaatggt agttacctct cgctattaat ccccgctttc
   114241 agcttcttct aatgcttttc ttcgttgttc caatacttct agagcttcct cgttgtttag
   114301 acgattttca cccatgatgt tagttggatc aaacagttca tttgcaagat gcaaattaga
   114361 agcttgccac gttctaaaaa tatcaatcct ttctttaaca gaaagtctaa caaagtcatc
   114421 acgattagtt aggtattgtg tccgttcaat aatcccgtca tcgttcagac gattaagtcc
   114481 atctactgct ttgttataaa aatagttatc acgaccaagt ccagtacagt aactagaaaa
   114541 ctcgtcatca taaccactaa tatgaccggt ctcataaagt cccatcatca tggggttggc
   114601 cataatgtag tttctcatga acccaacagc ttgttgttga tatttcagat cactgagata
   114661 cccgatttca aaacgaccta cgtagtagcc gtctttacca actcggttag aaaattccca
   114721 catacgagag ttcatgaatt tctcgtgaga cttcttaaca ctatcaatag cacctgatag
   114781 ccaacctgtc agattactaa actggttata aattcccccc atgtaactat tgtaagaagc
   114841 ggcagcgttt tctgacatag cgccaccaca accatacata aaagcgctgg ttgcattcac
   114901 ttactaatcc tcttgtatgg gttcatccaa taacaatgcg ttgtaattca ataaatttgt
   114961 ttttgttgct gttgcaaaac gacttgtctt aaacaggcgg tttggatcca acatttgatg
   115021 atggccaaaa gaactatacg cctgaattcg actaatcaga tctggcaaca taatgcaata
   115081 catttggtcc taacacattg taacgcttca cagcggcttt agttgttcgc taaacaacat
   115141 tccgatactt tcataccggt tgagatcata tcttcaaaac tacatccttg tagtttgcct
   115201 accgttaacc caagcttttg ggtacatgat cgttgaacac atcgtagatt tatatctagg
   115261 acttcgttgc tgattgccca ttataatttc taacccttag cacccaatct tccaagacta
   115321 ggttattaag cataggtcat ttctttgttt ctttctacct ttcggtaaca ttcacgctca
   115381 ccctctcagg tcacgttgta gtacaaagaa ctttaggggt ttccagcagt tagataggtt
   115441 taacgacggc aaccaaattt taccgtcaaa gtctgccata tacattgtcc acttaagtgg
   115501 ttttcaccga ttgcgctaat tcggcattcc gatagtctcc taccggttga gagtacatct
   115561 ttcaggttct aacaaaagtt agcccgtccc cacgttcgga tcgcgacatg atccacttac
   115621 tcgttgagca cacttcctat ccattctcac gaatgtactt agaagcttcg ctgctgattg
   115681 actctattca attcttttta aaccacacca tataccgttt ccagttccgt tttggtgaat
   115741 tgacctaaca agttcgttcc agcaattaga ggggttttac ttcggcacag agtctaccga
   115801 attcttttac aactgttatt ggaatacgga ttgatttatc ttcaacgtcc ctattaaact
   115861 tcaaaaagaa cgttcgagct gaaagatatt ggatagaagg atttcgacca gcgatcgcca
   115921 ttgcatactg gtttgtctct atccaatcaa agaactcctc aattactgga tgacggtaat
   115981 tggcagcgct ccgaatgatt tcttttgctt ttaatggact ataacctttt actcggtaca
   116041 accagtttga caaatgttta tcataacacg ttataccgta cagccaaggc actacaattg
   116101 tatcagatcg acaaacacca gattcaccag taatgataga acgacccgtc ataggaagtt
   116161 taccagcacc agcatgataa cggatcattc ctttcttctt aaacaccacc gcttccatca
   116221 ccttatacat cacggctcgg agtttggtaa aatgtttacc cattaatgtt ccgttttctt
   116281 ccgaacgaat gtcgtaagca ggaaacatat cagcaatggt aaaaaagaat ttatccaggt
   116341 ctgtcttttc tttattgatg taacgatcac gttggtcgct ttcaataatg gtcgttattt
   116401 tatttggtat tgggaaatat tgagaaacag caagatgttt aaacttgttc cagaatcggg
   116461 aataatgttc cctggaacgc tcgtctacat ctagaatacc acaaagatct tggttaacag
   116521 atgcatcaat aattaaatcg atgttttcaa taaattcgtt ataaccaaat tcaagaccta
   116581 gtgtatctct aaacgcttct attttacatg ctattttaaa cgccgtgttg gtaggatctc
   116641 taaaccgttt ttcttttcta agatcactgt taatccaata ttccaccaga ttaacttttg
   116701 gtgttttggt atttaagtta tcaaagaaaa ctttacatat agatggatta agaaaccctg
   116761 ctactttatc aggtgttttt agccatactt ttgtttctat tttatcaact aatggcttag
   116821 tgacagagtg tccgcaatct tcacaaacaa cattcatatc caaataaatg ttggatcgat
   116881 actttttaca ttcgcatgat gctactgtat caaaacagtt tccttcatac tccgttctaa
   116941 gcaagctgat aatacggtct cgatcttctt ccttattaaa atcgaaatcg tttaaataaa
   117001 taggtgtgtt gacagaacaa ttgtgtctgg catcatagtc atcaaaatcc ggatacaaag
   117061 ctttataaaa actttgatcg tcctttggaa ttttaaaacc agtttcttta atgattttat
   117121 taaagatagc cgacggcaac aggttttcta cttcgtaagg ttttaagatt tccgctaaag
   117181 taggcacatt acactcctgt gttgctaata ctctttactc tctcataata atgatatcta
   117241 gttaaaaata aaatagaaaa cataaaaaca cagagggtgg gttttacccc accctctgca
   117301 taattacatt ttgatattac agagtagtaa acagaccaga cagacccaga gcactgttct
   117361 ggttctgagg agccaaagta gcagtcatca tcatgttcag gatttcgtta tctacctggt
   117421 gagtccactg accgttgtag ttagaagcag atactgcaac agtaccggca gcaaccattg
   117481 cttgagccat ggtagacgca aaagcattgg atacgatcag acgcagatcc caaccttcaa
   117541 tacgagcagt gttgttggtc agtgcttgca gacggctgat gatgttgaac tgacggacac
   117601 gaacgtccag gttaccggta ccttgaatca gagccatgaa ctcagcaatt gcttgttcgt
   117661 tctgaccgta gtattccggc tgacgcagcc acatggcatc gatctcgccc agatcaaaca
   117721 gtttaccatc tttaccaaaa ccagtaccgt gcgggcgcag tactttggtt tggtgaacaa
   117781 ttgcgtcacc aactttccac tgcttgttaa cgtcacgacc gttttcatta ccattcagag
   117841 tcgccagttc actgaacttg cctttggaca gcgcgttcat accagcaatc actgcgcggt
   117901 agtaagggga agtaacgtct ttgcttgcta cgccaaacca gaattcagaa atagcactgt
   117961 tttccaggtt cggtgcaatg tcaatcacat agacagggtt ggtggagacg tacttttgga
   118021 tccagctgct gacaacagcg atgttcatga tgtttttatc agtcaggaac tcgttagcaa
   118081 catagacacc tgggagcata gcagccagag tgttgttgaa cacactcagg ttaccacggt
   118141 atccaacttc tttaccacgg taggcttctg ctagggttgc ttgaccgttt gcacacagcg
   118201 ctgcgtacag acccatgata gaagcgatcg ggctggcgtt atggttcagg gtttcaccag
   118261 ggaaagaagt cccgatagaa acaactggta ccagcggacc tacaccacct tgaccaggac
   118321 gagcaacacg tgcttgttgg aattgaccag gagacatcat ttccagctga acgttcaggt
   118381 tggtagtgat gatggacttg ctgttgttgt tctggctgta accaccttgg tttttgttgg
   118441 tagatgccag tttaacactc aggttgtacg gagtagggac accgttatga acatgacggc
   118501 tcattgcttc gatacgagcc agagcggcat cgtgttcacc aaacagttta ccgtcttttg
   118561 ccggagaagg cagagtaacg ttattcttga cgcccagcag gatacccaga gacagcagac
   118621 ccaggttcca gtcatccatc atgcggttaa caacggcacg aatcagatca ccttctttga
   118681 cgtcgttttt gatgtaacgt tccaggttga taacgttctg ggacatgaca tacacttcat
   118741 ccattttgtt gccttcaaca acactgaatg cttgcttgac acgagtcagc agatctttgg
   118801 tcatgaagct gttcggaact ttggcaaacc cacgcggagc ttcgttttgc agttgaacag
   118861 tatcggttgc atcagtaaca ccgtctttga agaacagtac cggcataacg aaaacaactt
   118921 tgttgatgac agtataaaca gcaacaccag gaagttgcgg agagatctca gtagacagag
   118981 tctgaacagc tttaggcaga gttgcctttt gtgcttctgc cgcggtattc atgcgcagag
   119041 ttttggtacg ctcgtccagt tctttgataa ccagatccag ctcagagatt tgatgttggc
   119101 tggcgacgat gttgtgcata cccaggagag tggtcagtgc atttacggag gtggacatag
   119161 ttacatttcc ttgttggtta gaagatgaat cttgctgttg gggttgagat tgaaaaggag
   119221 tatcttgcgg ttgctgacca aaagaggtgt cagcgccaag ttgatgacca gattgcgact
   119281 ctggtgcgtc atcagtatga atcatgactt tttattcctt agctaagaat agtgattatt
   119341 gttgagaata aaagaaatta aatatccaac tccctttaca ctctagtaat atcggtttca
   119401 aaaattatag acttaacttt tttaaccgga atcgtttgga taaaattaca atagacgtac
   119461 atctaccgca ttctaactaa tccgtagatt agttagttgt ttacatataa tagtaaatta
   119521 ggtagaaaaa taatttacaa ggatttaaca atgaaccaat ttcttttatc tgttggtgga
   119581 ggaactaaac ctaaccttcc tttatttggt aagatgaaca atttacgtgc catacataaa
   119641 agaaatgtag aaaggtttaa atctttttat ggcatgggta atcgcgtact accaaatcag
   119701 cacccacttg tgcagtttct cttacaactc tccattgatc caaaatggac accaaatgag
   119761 ttgtacgata atattgttat gagcagtaaa aaaatagcaa gtaatgttgg aatcacttct
   119821 ctttataatc gtggaaagaa tcactccctt tctctttatc ctgaagaaaa ccatcacacg
   119881 ttacttgtca tgccatttga taaagattta aatggtaaat gggaaccgga taatgaagga
   119941 accgtaagaa ctaatacaac agccgctcta acacctttaa tgacaaccag taaaacgcat
   120001 tactggaaca ttgaccattt gattgatggg gttgttagga aagctcctga agacgtatac
   120061 agcgttttag agctagatcc atttgcatta gcgtttgggt tttattggta tttaaaagaa
   120121 cgtataaaaa ataacattaa tgtaggacta acacctcacc attatgttat attggtttta
   120181 atggaagctt acattgctca taataattta actgttctta atttgattac tgataatgaa
   120241 aatgttgttg ttcaatcaag tgggtttgca atggagtcat ataaccattt gcaaaatgag
   120301 cacactggct gggctagaac aactttatta tcagaacgga ttaagacgtc aggtgagtgg
   120361 gttagccttt gcggaaattg tttctacgat atagataatc gtaaatctgt tttctctcaa
   120421 agatctgata gtgtcatgtt tgttcaatta ggttgggtgt atacactttg ttctttatat
   120481 tgggcaagtt cttatttgtt ctttatggat ttcatgggtt cttttgatcc aatggtaaca
   120541 agtaagttaa aaacgtttta taaaattcca atgaacttta atactaacca aattaaagat
   120601 ccttactgga atagctttta tattaacgtt tggaaaaact taaattaacg ataacataat
   120661 agttccccct gactccactg tggagtcagg gggagatgta acgttagtta caaaacattg
   120721 ttaatgctcg tcagaaatta aacgagtaat attatcattc atgacataaa taccagtaga
   120781 gtgcaaaact tcataaattg atttacagtt ttgttttatg agggtgcggt aatcaatggc
   120841 ttctttaaac tcagttggga tgtctccaag attctgaagt atctcacgtg gaatataaag
   120901 gttactaagt ccatcttttc ctttctcaat taaccaagtt gttaatctct ctttaatctc
   120961 tgtgtcttgt atagattcaa gccaagcttt taatttagtc tttgaaccca tgtccacaga
   121021 cattttagca gccacataag gaagctctgg tgctggacca tatttgtgtg caaaacactg
   121081 ttcccacata tcgtgataca tgtacttttc gctaaacgga ctagagtacg cactggcgtt
   121141 tttaatcgtt tctcgtgtta gccatgacca agtaccactt ttaatttcat tgatgatttc
   121201 acgttccatt tcaccaattt caaaaagtat ggtagcggcg tgtagttttt tcttttgctc
   121261 aaccgcattt acaaccgact ccataatctc ctgagcttta ccttttatat tggcagctat
   121321 cttagaagat tttaaatgaa cgcctttgat ttccatttca ggttctttgt tagcgacgcc
   121381 ttctaccatt cgctgtgaag cgtaatagtg ttttgacata agtgtagtaa cataactacc
   121441 gaagaaatat tcgttcttca tgttaagcat tcgaagatta cgtttgctta cattcatatt
   121501 tgctgaaagt tgaccatgtt gatcaacaga aatcattcga ataaaatacg ttaacacagc
   121561 gttaagtcta acaccttttt cataatcatc agtatagtct tcagtcatgg cgtctacggt
   121621 ataaattgac gaatctgtat cagatgttaa tacacagtct cgaacagaat gtataacgtc
   121681 aaaaagacct gatggcggaa taggtgattt aaagaatatg ttcatgaaat caaaatactt
   121741 agattccaat tccatatggt attcgttaag ttggttaact tgaatctttt ctgaatcggg
   121801 cgggagcttg gaaatggtca gtacatattt atcaccatta tccggtttta tcccttcctt
   121861 tccttcaatg acttttggta cttcaacgta ctcatcaaaa aactgatgga taaacttttt
   121921 attaaaattg tacagtgata ccaaatcaag agtatacgca attgttgcta actcaacttc
   121981 atttaatgaa tctagaaact ttttgatgta ctgcattgtt gttctagatt cccagtacct
   122041 tctggaacat ctttcaacaa tttttaacac gtcctcagaa gttggataat agagttgata
   122101 tttctccatt acctttaata ctttatcaaa atttgttaca ctcaatcgtg caacgatgga
   122161 ctgcattgta ttttcaggtg tattataaaa cctgttacct gcaataaact gttcattaac
   122221 aaggttagct gtagatgtta aacaacggca agtggacgtt agtgtcgtgt gtcctgtctt
   122281 attattaatc ggtgtccctt ctgaagacat cgcacctgac tgggcgttgt taaaaatctt
   122341 aaatgcgttt tgaagttcat tgtatttaat ataaagatct ttattacctt ctgcctttgc
   122401 atcttggcgt ttgtctttat aaaacttacg attagctaga aaatccctgg taccaatagc
   122461 gttaacacat tcctcttcgt cagaatgctt gtatgcaatc atggaaggag agaaatgata
   122521 attcttttct tgaacgtgtt ttaatacgct tgaaaaagga acaaccttta gttccctatc
   122581 ttcattttta tttttaacaa gtatttttgc acgtttagat ttaaagtcgt ctttctttgc
   122641 tttaaagaat tcaatcaatt cttttttaac ttgatcaaat ggtaaatttt gaattttact
   122701 gacaacagtt gcatattgat caattgaatg tttaattaga tttctattgg tgtcgtactc
   122761 atcagagacg aacggacttg cagtggacat aacgttccct ctaatagaaa aaaaaaataa
   122821 gtatcttact agacctacca aatggcgggt ctagtaagaa taaacttatt gtttatctgt
   122881 cacttgaata gtgaaggaaa cgttcaagtt agcaaagaaa tctttaactg gcgcttcata
   122941 acgctcttgc cagtcgccga ttaaaattgt ggcaacacgt ccctttgtta cttcaagtgt
   123001 tcctggttgt atccaaggtt ctccaataac aagtacttgg ttagtatttg catcgggttt
   123061 aatgatcagg taatcataaa tagttggatc attaatgtta ttgacatttt ctttaaactt
   123121 gggataaaag ttttgatgtt taacgttcag ttctggatca atgatactgg cggtttcata
   123181 acccactaca ccttgaacga gtacactttt atactgggat ccgaaaatcc caggtgcaat
   123241 catatcaaag tttaccatgt caccttttcg taattcatta attttcatat cgtcggtctc
   123301 actattgcaa caagtgttgg gaacctaatc aaattatccc catacttaac agttggacct
   123361 ttgtcgttta caactaacaa ctcccaaaca aggttaggat cattttcttc aatataaagc
   123421 atttctctaa tttgtttttc aattagaata tctgcttcat cttttacttc taaattctca
   123481 tccccaccaa ccatctccat gatttcaaaa tcgatatcac tcatcagact ttctatttca
   123541 ctgggtgaaa tcatgattgt gatagtatca atttcttctt catccagata tgtaccataa
   123601 aaatctttta caatttttaa agcatagtac atagggtcgg ttttagtaaa ggtacttgat
   123661 aaccttttgg taaaatcttc taatatttct acagcatctg gactatcaag accattttta
   123721 attaatgaca gtgcatcaat taaattattg atcatggtct tatacttaca tggaacttct
   123781 atctttttga acttcccaac acgacctaac tttctaaaca cttccgccaa aatgtttgtt
   123841 gttactaccg tgtcttctaa ttgcttttct tttataatcg tttccaataa ctcttcatat
   123901 ttaaaattat ccaagtgtat ccacatattt ttgtcgccgt tatgaacatt caaatgttaa
   123961 aaacaaaacg ttatcgtaca tttgcgactt acacagacaa gtgttaaagg taacgttaat
   124021 atgatgacac aaatttttca attcaagaaa ttttgccaat atgggtgtat cgacttgtgg
   124081 gttacctgtg gttaatgaat ttgggtcatc aagattgatc ggaagtgtat gcaaaattcc
   124141 gaatgtttgg ataaccaacc caactgcact taatgcactt tcaacaggaa ttcctggaaa
   124201 ccctatgttg aatttaataa tttcactagg tacatgtgct tgtgtcatta cttgctccaa
   124261 aaacaaaaag agtattgtta ttgattttta taaattctgt acttgattgg aaatcaataa
   124321 cattaataat ctcatttaaa taaaccatta cttgggattt gattaatggc gctgcaattc
   124381 caaattcatt tgcaaatctc agatttaata tttccatgtt tcttgtttgt aaatattctt
   124441 ttactatttc aaagaaacgg atctgattca attggtaacg attcgcaatc tcccgtaatg
   124501 ggaaaagatt gacagtcaga catgagtttg tcatgatcgt cccctatttc atataaaata
   124561 aaatttagat tatctttata tcgactaagt ccatactttt tggataaatc taaaccaagt
   124621 tgataaacaa gaaaatctct aaattttagg taaaggtcat caaattcttc aattaatact
   124681 tctcggctaa accaaacttt aatatcccct tctttacaag tccctgtcaa agaaaatact
   124741 ttacatgctc ttattagata tgtttgcaac attactgcaa tgccaggttt atctttttct
   124801 ttaattaatt tattagcatg tatttggttt tgttcaattg cttcttctat gaaataaaag
   124861 aagctagaga aattaattga tttgacttca atcgtctctt tgcagctcat ttagaacctc
   124921 gaatgttgga ttatcttcaa cacactgact gatatcgtga ttttcaactt ttggtttaaa
   124981 atctagaaac gtcatttcaa gatccatgat gatagtgcaa agacttctcc ttccacattt
   125041 tttagtgatc actttataca tgagtctagg atcaaaacct gctgtataaa attgtgtttt
   125101 aatatcgtga acaagttgtt caattaatgg acagagttca tagaacaacg gttcttcatt
   125161 ttgatactcg gttatcattg tgtcgagtat tgtgtttatt ttgtcttgtt tgttgttcag
   125221 aatctgaact acacaatcaa cggtcaacgt aaagaaatat tctaatcgtt catctacatt
   125281 ttgtgcttga ttttcaaaac cgtaaatctt gcacaacaaa gctatacgca tttttaaatc
   125341 atcagtatct atcgtgtaca tgaagtttgt ccgattagta aaatgttagc tgaaaacgca
   125401 tatgacctaa attaactaac gttgcgttat caggaatggg aagtgtcgca atttgatcgt
   125461 caacataatc tttaactatt tcataaactg cactatggct aaaagacaag ttacgatcaa
   125521 aaggacttgg tggaagtggt ataccgttat ctaaacaagc atcttgaata acagaatacg
   125581 ctaaactttc tgggcattca gaaagtgttt ttaaatcttg gctgtgaccc gctaaattaa
   125641 aaataagttg cataaattta tagagaggta gaaacctacc tctcttctcc attaatcttt
   125701 agattaaagg tacatgccat ccggagacgc atcggaaagg tcaacttgtt ttactttatg
   125761 ccgacctgca agttcggctt gtttggcttg ttgttctttg atcatctcct caagctctat
   125821 caaagtagaa ccatgatcaa gtacaacgtg cgctgtttcg acataccctt tagttacatc
   125881 tgtaaacaga ccggctttgc gataaagcag attagtaaac ggagaacgga tttgctcaat
   125941 gtcgttatag atggacaagg cggcaacagg gatacgtttg tattcggtta ccttttcttc
   126001 attacagaaa cttacctggg acaggatagg atctgcttta actacattgg taaagaagaa
   126061 caggtttttg atatcggcat agtcgatgcg ttcgttgttc aagttaagca tcaacaaagc
   126121 gttatcaatg gtccgggtta cttccgcgtt gattccacct tgggtgttct tggtggtgtt
   126181 ttcacggtaa cagaacagta caggtgcttc atgaagttgt gcttgcgcca acaatgaacg
   126241 aagtgtacca actgtattat ccatttcttt aatagaagtg gaatcaccga taacgattga
   126301 aagaacaggg atcccttttt ccaacatagc cttaaccatg tacggaccaa gaacagaccc
   126361 agaaccacca gaagctgagt agaccaggat attcaatttg ttagctggga gcttagccaa
   126421 agcgcgttta accaaatccg gagcaagtgc cgcgttactg gctttgttag aaccggagcc
   126481 ttctacgcct tccatgcgtt caatgtgata agcaccgtca gtaccagggt tggcgtcaga
   126541 aaaatcaaca cccagtacgt tatcgacaaa cttaccgtga ttagtgtttt tcaggaaatg
   126601 gttcaggtta gtaataccag cgccacccag accgtaaata ttaaaacact tttgcatttt
   126661 tatctccatt gttgttaaaa gcttctgtac gaagctataa tcaatttttg ttgctacagt
   126721 attgtaacat gtgtttatta aaaagaaatt cgttgtagct ctttatagaa gcgttaagac
   126781 agaatattta caacacattc aggaataaac tctctgatct taccataaat ttcagaataa
   126841 agttcttcat caacatcaac gtcagatatc atgtaatttt gagcatagac ccctgcttgc
   126901 ggaatactca atgcataaat attactttct ttaaatcgac ggtcttcaat agaaaaccaa
   126961 ccggaaagaa taagtacata actacccggt tctccttgag gaaaagctgt gacctggata
   127021 cgaaactcat catcattggt aattttcata ccaaagctta attgatcttc gatatgagaa
   127081 acaattggcc aaggagaaga tcctagttca tccaacattg cattaatttg atcttgaatt
   127141 tgtaaggaaa taacttcaac acgttttgtt gtattcacta ataaccacct ttgctttctc
   127201 taatttttca gccaatagtc cagaaatatc atgttcgata atatcaagta aagaacgatg
   127261 atttatttta agacctttca tgaaaatggt ctttgtgtat tttttccaaa gtttgatgtg
   127321 agtaatatgg atacggacat ttttatttgg attttctaac cttatcataa ccccaattat
   127381 caatacatca atcttattta atcggtatcg aaaagtagaa aagaaattta atctatctcc
   127441 tggggacata cttttaatat cataaacatt tttatacgct tttggtttgt tctccaatag
   127501 cgcatttttg aagatatctt taatttgttc ttcagtattc ataatagata cctgatggcg
   127561 ataagaaata cctccttgat tgtacaatga gataatatct atttgaaaaa atataaagga
   127621 aacaaaataa aagctaggga ctccaatgga gtccctagct aatgacctag atattagatt
   127681 tgaaaacttt ttccatcact ttattacgat attcttcccc gccgtaataa aaatcaaaac
   127741 tggaaaagtt acgggaccgc tctgttgcaa aatgtttaga ccttataatg tcaacttgag
   127801 ttttcaatat tggtgaccca agaaggtcat gtacaaactt acaggttatc atcatttcca
   127861 actcattgtc tttataatga cgagaaatgc caagaaagtc tgggttggtg ttaagcgcca
   127921 acgtttcttt gtaaagataa tctagaaaaa ctccaatttg ttttcttttc tgatcaagga
   127981 tctggctatt gaactgcccg ctaccctgtt gatacaacgc gatctggaat ttcaggatag
   128041 cgatgcattc tttttcatcc atatcttcca gagttacgcc aatagcttct ttggcagcag
   128101 gtattcctcc cagttgttta atgatgtatc gggtattgta cttgtttttg gtatggatat
   128161 ttgggagtgt taaacgctcc ttgaccttat cataagaaat ctgaccgctt tggatctgat
   128221 tcaaaaccgt ggcaaaagac ttctctgctt ttgcttgtag ttctacaagc cgatcatcaa
   128281 aaatcttgat gatcccctgt aatgttttcc cccagttgtc gttattcatc aatttaatat
   128341 tgattacttg gtgactgtcc tttaattgat aatcaagggg tttagttttc aatacctctt
   128401 gagtctgggt accaggaaaa cagttctgaa ccaaccattg cttgaatggt ctaagtacac
   128461 taggatttaa atcatccgga tcaatgctaa taaattgtgg taaatcaaga acgcatttct
   128521 taattccttg gattttacga ataatagtaa taatatcacc aatgaactgt tttaatggta
   128581 tttcggaaat aggttttcct agccattgtt cttcaatggt aatctcgcga gacataaatt
   128641 tagcaaacag ttgttttgct gtaaaataat cttcaagaat ctccaatgca gttactacgt
   128701 cactttcgtg atcatcagag agttcctttc ttacaaaagt aataaaagaa ttaaacacta
   128761 aatctttatc atttttaaga gactctttct cttgtttacg ccctaataat ttttcagtta
   128821 catctaaatt tttgttttta agatagacac caaaatcaag aaccatattg gaatctagtt
   128881 gttgacttcc aaaggtaata ttaaattgtt ttatgggatc taagttatta aaacgatcat
   128941 ctttagtttt aataacgtcc atcttagtgt cgctaaagtt tggattatta actttagcaa
   129001 cagcaggttt aaaaaacagg ctatttgcaa tgcattcggt catctttttc caagctttat
   129061 cataccccat cccaaaaaca atttcacgat gagcaagata tagtttttga tgatcagatc
   129121 caccgttaag aattttgtca actattcctt gggtgaaaat tccttgttca actaaaaaca
   129181 ctaccggaac tgaaacaata tcacaaagaa aagaaaactc ctgatctgag attttaaatg
   129241 atgatctgag atttggaaga atttctttat ttgtgaccaa agattttggt tgaacaaagt
   129301 ttagtttaca catgttattt tccctaaatt agtttgtgtt gtacaaactt tctaaatgat
   129361 tatttaaccc gctaacatca cttagcttaa atatagccgg tggtgttgtt tcaataatga
   129421 tatttgtttg ttcaacatta atatcaaatt tttgtttgtt gtggatcaag tgtccagaaa
   129481 tcctaccggt tgaatctttg ttgatatgga tttcttctaa attacgatga aactttgcgg
   129541 tgatgccttt taacggacgt gacttaataa cttgttcgtt gttaacaaaa ctaacaaagc
   129601 ttttaacaaa acgataaagt ggatgattag gtctcatgtt tcctctaatt aaactaaaca
   129661 gttgttatta aaaacagtga ttggctggtt tggaaattta aacccgcttt gggatttaat
   129721 atcgcaatgt tgaaatacaa cttttccaat atctgtttta ccaacatatc caatctggct
   129781 atttctaaac tctgtatagg gtaccataga aacataggtc aaaacactgt tttcaataac
   129841 cgtatctgaa agatgacagg agcgtaattc aacctttccg attaaagcaa gttcatgtct
   129901 aacctttata accgaatgac cttttaaaat aagatctaat ttctttttgt agatatcagt
   129961 cataatgtcg catataaccg aatccattaa cagtcctcca gattttttat ctgggggtga
   130021 aaatctaatc gttaaagctc cctcattttc tttatcaaag agaataatct tatccccttg
   130081 aatttcatat tcgtaacgag aaccttccat ggagaatctc cttagataag ttattttgaa
   130141 attttggctt caaatcgttc aattaacagc gcaataattt cacgtctact attggggatg
   130201 atgacatttt gtccagatat accagtagat acttcagtat ctggaagttc cataacacca
   130261 agtttcatag tgaaaccgtg aattggatca gggtgtggtc gtttcatgcc agcataaatt
   130321 tcaatttctc caactttcat aggtaatcta ccagaccaga atgcgctagg ttcatttttt
   130381 atcatgactt cacgataaag tgtttcaaat aaatctccaa tttgaagaac gccattaatt
   130441 gaaatttctt ttgacagatc gaagtcaaat ccccaatcaa ccattatttt tgcagccact
   130501 tcgtgaacag ctttacaagg aagttcagta atcaatgcag atgcttcttt aatgacagtt
   130561 tcaccttctt ctgtgtttac agatatttta agtgagacgt cccaagaatt ttttaacatg
   130621 aacataatta ccgcgtggaa atcaagactg ggataattaa ttgtcccaca agtcatgcct
   130681 gtttcatcat tcttttcttt cattcgggta agtgcgttga ttaaatgttt ataaatagca
   130741 agtgcttgtg tacgtgtcat aactaaatcc ttttttgatt aggttttaaa cattaaaaac
   130801 tttacattgc aactcaggaa gaatttctcc tgtgttaaat aaataacgga ttccttttaa
   130861 acatttttca atgtcaatta aagttgtcgg aatttctttt accgcatgaa cagattgttt
   130921 ttcattatat tcatttaaaa cataagaaac aaaatgttca tcattgatga atcgcgtcgc
   130981 aacttcgtga tcaaacaaat aaccacaaag ttctgatttt aaaagtgcta tccgataaaa
   131041 acttttcaat ccatacaaat attctactga ataattaaca acatgttttt gttctttgtt
   131101 tgaagaaaca aaagaacaaa tataaccgtc aacgtttgaa acaagttcta tgaaaacgtt
   131161 ttcattgaca ggaataaaac atatccctgt tttgtgattt aagaactgat ttaattcgct
   131221 tgctgatttg gataaagcgt tcacgatttc tttaacagat actgttttca tgtttattcc
   131281 ttaaagttca atttatagtg aatgacgtat ttttaaagag caactaaggg attcccttag
   131341 ttgctctttt tttagtttat tgttttataa actttagact attaatgata agtggagaaa
   131401 taacacgttc cattttatca tcacaaattc catcaactac atcacctacc gtaaatgaca
   131461 ttgttccaac taagtttcct tcaaatttaa ttttgaagat agcaagaaca taatttttat
   131521 ttccaacaaa aggtggaaca ttaaaattag gtatttgatg aggtccaagc tttttaaaac
   131581 ttacggttgc agaaaaacat gcagaaagaa gatttttgta gaactttcca ttacaacgat
   131641 tgtaaagttc aaacttattt gttttaactt gttttaaaag tgtgtgtaaa aaatcattaa
   131701 aacaacgatt taatccagct tccattccac aaatttgttt tgcaatagtc atttttgttt
   131761 atcccgatta taaacacatt agtcgcagtt aacgtttata taacacaact gcggttgatt
   131821 taaggtcttg attgaagtca cctgccaaat gaagcaaagt aagatcttca atcagataat
   131881 catggataac attgacttgg gtattaatgt ttgaaaaaat tccattttgg gtgaaataaa
   131941 aggcgcctgt tcttttatca gaatgttcag tttctcgctg cgctccttca ggggagtttt
   132001 ctttaatttg catttgcgga atagggaaag ttgatctgtt gtcagtatta tttccagatc
   132061 taagaacaac cccattaaga ctttgaatat ggtaactaaa tccagtcaaa gttcgtatta
   132121 cacaaacttg gggataaatc tctttttgga gatctcccca gtcaccaaat tctaaaatgt
   132181 actttatttt ctctgataaa gaaaactcct cacctttcca aaaactgtca gaaacaatgt
   132241 atttacaaat tttcaatatc aactgatcaa taattacagt tgaatcaaaa ttctcgacac
   132301 aatctttgtc tacaaagaac tcgaccgaat gagtatttgc aactgaaatc cagcctacaa
   132361 atttttcttc agtggaagct tttaacataa cggttaattc taaaccgtaa attttggtgg
   132421 ggctgtgagc aggagcattt cttttacaaa gcgatttaaa tctaacggta gactgagaaa
   132481 tcaattcttc acgtgcatcc aaaagttgtt tggtacttgc tttatactcg tcacgaaaat
   132541 acataaccga tccttaaagt tgtacgggtt cgttgatcag ggatttaaat ttaccaggga
   132601 tggaactttc ttttcgatgc caagaatctt tcgctttatt agctaacgtt gcaaaagcat
   132661 tattgtattt tagttcctgg taataatcga tatcatcaaa caccatcttt ttattctcac
   132721 ccaatatttt aaacatttcc gcggccaagg ctttatgtat ttctttaacc aattgtttat
   132781 gggtatacgt tttaaaatgc ggaagtgtta aaatgataac atcttctttg gaaggagagt
   132841 aataactaac ggtaagggcg ggaacatcaa ttttaacacc atcggcagga ataatccgaa
   132901 actccaataa caaatctgga ataatagttt cgtaataata gtctcctacc tcgcaaatat
   132961 cttttaaaca taaaggagaa attttgttat ttacaatttg agtaagatgc tgaagaccat
   133021 tgataataga catgataata aattcctttt actaaataag gattaaacga gtttgagttt
   133081 attattaaaa cgattcaaca taaattctaa attattttga ttttgttgta ttgttgattc
   133141 aacaaaatta gttacagatt taattttgtt tttatctatc caatcgattg aagatagact
   133201 ttctttaaac atttgtatta aggtattcgt agtgtaattg ccgtaagaaa attccattcc
   133261 tttggcggtt ccttgtttag tgtattgaac caaaacaagg tctttattat tgcggtaacc
   133321 aaaatgaaaa cgaatcacta aatctgaatc gtaatttata acaaacgcta cgttttgttt
   133381 aagaacaaat gcaggatttt tagcataaca atatcggata ttattaatgc cgttgaaagc
   133441 ttttagtaaa aaagcacctt tattcttttt tgcaacttta caaaattgaa taaacaactc
   133501 tgttgccgac actgatgttt caggtatctc taattgcaaa atttcattta ttaatgtttc
   133561 tcgactaggt ttatgattaa acaccaattc gtactggaaa tcgataaagt ctatttcaaa
   133621 aataaaatcc ccattaatat ttcgacttgc atttacaatt atacactttt gtttattatt
   133681 gaataaggta agagtaaacg ttggttgaat gaacataaca aaactccgtt gatattacaa
   133741 agagataata tctgtttaaa aacttatggg gtttaaaata aatcttctcc tcgagtaaga
   133801 tgtccttttg caataacaat ggatttatta tttattaagt ctttaacttt actttcccaa
   133861 cttccgtttt gatttaagtg gtgagtaaac tttaattttg atcctaaccc agcaaactta
   133921 tttccatgaa tacttattaa cctattttta gtttcgttaa tctgataaga tctaacagag
   133981 gtttttgtta acactgcatt atccaaagtt ttagaaacta agaaattaat gtcttctact
   134041 aattgtatca tcccgtttgg tccttttcta aataagacag actattttaa ttaaagttaa
   134101 attaaaaaag attataactc ctaggtccca aatgggacct aggagtttgt actaactatc
   134161 ttttcatcaa ccaataatga acaagtacac ctacacactc tttcttactc agacaataaa
   134221 cgttttcaaa tttaacaaac gtttcggttt gacgagtaag ataaagataa agtacacgcc
   134281 ggatatccaa cttggatttc ttatggcaaa cttccgttaa cttttcacga acctcccaaa
   134341 tagttaattc aggatagtca tataacttta gtaaatcttc ttcagttttt atttccagac
   134401 ttggaagatt aatgacttca tctatttgtt tttcttgatg aaaacgattt ttaccttcaa
   134461 tataaagttg ttcaaacata tctaggtaag gttcgttttc aattaaaaat ccataatgtt
   134521 caaggtgtgg aagaacatct ttctctgaaa caaattcaaa ctttttaaac gcttctttgc
   134581 agtcatcaat gatctcttgt ttagagcagg tataccagtc ggcgtatgtt aacgtgttaa
   134641 ctaacttatc agcaacagtt gagcttgaaa taactttgaa ctcattgcat tttttataca
   134701 acaccaagcg ccaaacagat ccataaatta aaggtgttaa ttctttaata tttatcaaag
   134761 gtggcattgt cgacaataat aaatctattt ctttagttaa aagggattgg tatttttgaa
   134821 cgaaccgttt ataataatca gtctctgccg tccatttcag agtttctaac tccgcgacca
   134881 gttcgtcgaa actatgagtg tttgtttctg ctataaatac tttccaaggt ataatcccgt
   134941 atataaaatc attaaatccc atatgaatta atgatttata aatgctctca aaacactgta
   135001 aagcaaacgg ttcatccaac accttacgtt ttatttcact aacacaatca taaagaaatg
   135061 acgtatcctg agattcattt attagttcaa gcgctgcgtt tataactcta gatacattct
   135121 ccggagagag atccataatc tcaaaacttt gcgtattagt taattgttct tttaaataag
   135181 aaaatatctt tgttccatca tcgggaagag aagagtcgtc ataagcttta cgtggataaa
   135241 gtttgatatt acaaaccaat gttgcaataa ctttatctaa cggatcaatt gcggtgatat
   135301 ccattcttat tccttaatta aatattgtca tgttgaatta atgcaaaggg taaatagtgt
   135361 tctgctagct tcttcccttc ttctgaaaag tattctgttg tacttataaa ttctttatta
   135421 cggctaataa actctctaag agtatagatc ccgattttag ggccccatgc taagaaaaga
   135481 cggttgatgg tttgctcgtt acaaaatacc aaactgtaaa gaatgtcagc gtctcttaat
   135541 attgcttcta aacgattttc aggaggtgtt tggtaaggat ataaggtacc cttgattaat
   135601 tcaataactt ttgatttaaa gctgtttgat ccatagtaat cgagttcaaa cacattaata
   135661 gcagtaacaa tgttacctac gtcatctctt gggttatggt aatcaatgtc atgatgaatt
   135721 gctgcaacta ctgttgcttc taaatcaggg tcatctccta acattttctc taccatcata
   135781 gcaacaccca ctaggtggga aatggaatgg tacggacaat tccattgacg tttacttttt
   135841 agtaaagata actgtttatc ccacctaagt agaaaggatt caacattaaa ctcgttcaag
   135901 ccaaataaga cattttcttc tttgagttta ttcaaaataa tatcatcttt aatctgcatg
   135961 tctaaaagcc tcaattgatt tttgtacttt aatttctgtt ttcattttct ttttacgcaa
   136021 cagttcaaaa atgattccac ctgtgtgact ataataatcc gcgcagtgta gtttgggaga
   136081 tatgaattct tcccaaagtt gcttataatc ctgttcttca agtccaagca attctatcat
   136141 atttctaaaa ttaatttgga gcggacttaa atacatgtcc gcagctggat aattaaaatt
   136201 atctttttca aaataataaa gaacagcttc tgcaagttca atttcagata gttctgtgtg
   136261 gattgttcga taatcaagtt tccaataaac aaagataaaa ttaataaact cgttgttatt
   136321 caatatcaaa tcgatatagg tttgaagttt atcttcttga ataacaccat tttcaaattg
   136381 tttaataagg tcccgtaacg cgccaggtat gttatctatg tattctctcc agcctgccgg
   136441 gggaatagaa agtatagttt caagctcctt ataactacca actttaaggt caccgcttat
   136501 acgcatattc gattgtttca atgcgtaacg ggtaaaataa attatttctt gtattgcagc
   136561 cactttatct ttctgtttaa acacttcaag tattttatca aacattgcaa ttccttaaat
   136621 aaaaataaaa ttgttaatag ggtatctagt ggaactccac tagataccca ttttagttat
   136681 tggatattga ttgtctcaat tgaaaaatca attgtgttaa ttatttcaat tttactgaca
   136741 tctttgaact ctagactttt tgtttcaata aactttttca gcttgttaat gtgtggaggt
   136801 gagaattttt ctgttgtgaa tccaaactca cctaaactaa tatatccata gtcaagatga
   136861 tctcgactaa ccgatccaaa taaaccgttg acataagtta ctttaataaa ataataaaca
   136921 tgttcttttt gactcgcaac caattcggca aatcgattaa tgaccaaaaa tctcatttca
   136981 ctaaaatcga gtggcttata tttattaata aatgttccaa gctggttgtt ttctgggaaa
   137041 gtaaaaattc taattggggt ggcgtattca gattcggcga tatagtattt caactcgtta
   137101 tcaacataca cgccgacttg attacttccg tacattttaa cattgttttc aattttgcta
   137161 aaggtgatat tagacatgtt attttccttt tctaaataga ggattaatta atcattatgt
   137221 aatgtttaca ttgtaatgat atctgtttaa tttttaatgg atgttaaggg tgaatagtaa
   137281 ttgacaactt cttccctaaa atgttcaaca gcacaataaa aatcaatgct tattttatat
   137341 tggtgttgaa gaaaaacagg gtcataaccc cagccatgct ttttaagagg tgttttaatt
   137401 attttacgca acatgatttc tgtagatcta aaattaggaa gtatggacat ttcccattga
   137461 tcgctattat attcaaatcg aatatactga ccggtaacat ttgggaaatt aaccaacttt
   137521 cttaagttgt tttgaagcat gatggttaaa tcgcaaatgg tatctttacc gtttgttaac
   137581 atcagagttt tgctgttttc atcaaccaac ccacatgtcc aaacaacttc gttattttct
   137641 ttatcttccg atatctcttc agcataaaga aaaatacaat tacctttgat gtggttaaat
   137701 ccttctggag cagaagtagt taatgtaatt tctttttcag ctaccgcaag tttgccttct
   137761 gctacaaaga agtttttacc tgataatttt cttgcttgat ggatatcaat agactcaact
   137821 tgtatagcga tcattttgac ctcttatttc aaatttatgt ttaaggctaa ctgctttagc
   137881 tttatcatac aaagctttta aagtagctct ttctttttct gttttaagag gtgtcgaaaa
   137941 caatggaata tagtcgatag ttaacatttt gattttgtta ttcatggttt ctccgcttta
   138001 atttaaaaat aagtttttat cataacccca gatgagtaat acagaaacaa tcattccaat
   138061 caaaatgagt gtttcaataa taaaacgttt tgctggtttt tctacttctg gtgtggattc
   138121 tgtttcctta ttttcatcaa agtctataaa cttatcagtg ttcttatact gaggaagcca
   138181 aagtgcaagg gattcgacat ttaactttcg tgctgctgaa atcgaatttg gcttaatgtc
   138241 aaaatcttta cttaaaggcc cgttaagaga tggcattata gaactcaatc cccgacctaa
   138301 gaaaacggac tcaagggttt taaatggagt gatgtgaaaa acggggcaac cgaatgattc
   138361 agtacggcgg aaataaagat cacaattttc taatttagga agatatccaa gattaaatcg
   138421 ctcacgccat ccttctaaat ttaacatgta tttgctgaac attacttgac ggtcatgttc
   138481 gttaacatag caaaagaatt gatcagttaa gtcgttaaga tagtacagtt gtttaatgga
   138541 atctttcatt attaaccttc cgtgctttat tggaaaatat acctaacaat gttctttgct
   138601 aaataggtgt ttaaacttcg acaattagtt ccaaatttaa cattcattga aatcggttta
   138661 attttctctg aatgaacatt attaaagaca ctaaacaaaa taacaggtat cataccttca
   138721 gtagtttcac cggttattgt aacaccacca aaaacgttcc agaacgcttt ataatcgtta
   138781 gtgagataaa acttacacac tgtgtcatct aaataaaaag aaacacgctt gggacgtttg
   138841 aggagcttat ctattatgtt tgctctttca accactacac cattttgaag tgagtctctg
   138901 atataatcaa aataactatt ttccagatgt tctttgtaaa cactgactcc cagttgattc
   138961 attattttat ttatttgctc ttgtttgaac aaattaccta atgcagataa agtaacaatt
   139021 tgttcatttt tatttatcat gtcgattatt ttaatcgaat agatatgatt tttattgcgc
   139081 aataaaataa aggtataatt taatacctct cctattttta ttaccaatgt tcctttcttt
   139141 tctccaatta ccttgagtaa cgtttccctt gccttttcat gtttcatgta caaagggaaa
   139201 aagaacaagt aaatcgctat ttcacgatag taattaaatt ctttcataat ttctttttat
   139261 cctttattga aaaatgactt ctaagttctc acccgcttct gtgttaatat aaacttgcca
   139321 caacacagtg cttaatttat ccatcttttc tttttccatt tcttgcaaaa tggtgtcaac
   139381 accttctcct tcaaattccc tttcaacttc ttctctgatc tctggacaat caaatattgt
   139441 atcaaagtta ttttgaaata ttagcgttcc aatttctttg atcaatacct ttctgtaaat
   139501 ctctgtctta actgtaaatg gtgctgcaat ttcttcatct ctgatttttc tttcaataac
   139561 cttttgagcc tttaccacac ccatgttggt gattttcact gtagcaacac catcctttct
   139621 aattaactca atccctcttc ctaccatctc tttttcaaca ttattgaaca caatcaaccc
   139681 tgcatctttt ttgttatcga agaaacgtat tacggtaaac atacaggtgt caacagcttg
   139741 ctttacttct ttgagtgtca ttttcatgat tgattccttc taataactaa atggtgttta
   139801 taacttattt aaagcacttg tgttttaacc agctgcttta tttgattagc aatgacatta
   139861 cttattactt gtttgtaatg acctttattt tgttcggaat atctataagt ttcaatacgg
   139921 actgtggttg gattctgatt gtaactattt ttaagacacg actctgcaat agaaccgact
   139981 atccaacttc ccaatgtgga tttgatcatt ggtgtaattt caacaaccgt ttctttagat
   140041 ccatggaata cttgttcaaa aagactaatt tgaaagtatt gcatgattgg agtttcaaat
   140101 cgagttatgg atggttttat ttttccatac cacgttttat taaatatcca atttgttcct
   140161 aacaattccc accatacagt tttattgagt ttcttttccc actcatcagg tatacgggac
   140221 tttagtactg gataaatctg catataaaaa tctttatcaa attcaccaca gacttttcca
   140281 tctaattcct caactttacg attaccaaca atagcaattg taaaataacg ttgttcttct
   140341 aaattccatt tcaattcaaa tattacatct gaagaactaa taattctaat catgttttct
   140401 tcacgattca tttgtgcatt aacagactct acaatctctt ctacaacact caatgaagca
   140461 caaaacccaa cccaactcat taatgatgaa gtagttcctt caaaaggcaa tgaaaacata
   140521 atcgttatcc ttttaataaa ttattaccaa gttattcaaa gtaataatat ctatttgttt
   140581 atttttagat attcaatttc taactaaaca aacaaaaccc tttccctacc cagagatctc
   140641 tctccagata ggtttaattg aattttcttt tctaatttac tttttctttc aaacttctca
   140701 aatgaactcg tatatggaat aaaggaagtt attcacttcg ttcataagct atccttatcc
   140761 atatactcat tttctataat ttactaatat agggtttcac ccggcattga cttggactta
   140821 ggtaattgga cccgctcttg actgacggac cccacttgac tgatgacccc ctctttctcc
   140881 cccttctaca ctattttggt agcgtaaaaa taaggaaaga aagtaaagaa aaacatcaga
   140941 aaagtagaat tcatcaatca agaaaagaaa ccaattacat ataatatata ttcacactaa
   141001 aaaataaaca aaaataaaca aaaaaataag tgagagtttc tctcacttat ttaattgatt
   141061 aaaatggaag acgattgtcg ttgacaaaaa cattttctgt cattttacga atgtcgtctt
   141121 cactaccaag atcgtcccta atgattttga aaaatcctag gaaaggataa atcaataact
   141181 cactaatagg tttcctttta ttgcaattaa ataaaatact tttataatga gattctggtg
   141241 ttatccagaa aataaagtct gtgtcaggtt ttattacact gaaatggaac tctggaaatt
   141301 cttcaataaa cttgatttgt tccaaagtaa caattggttc gccaaacttt aatggtgatt
   141361 ttgaaacata aacccctcca ttaattttta cgcaaaagaa ttgatcaatc aaatcttgaa
   141421 gactaacaaa tttacggata ctttctttca taagtccttc ctgataaatt aaaaatacaa
   141481 atgggggtgt tgtatttttg tatctacagt gttaaaacta ttgacgtatt ttgaaaaaga
   141541 tttaacgaat aataatcatt ggtgatttcg gtcataggtc ctttgcacca aggtttccaa
   141601 tcattggttt ttatttcaaa aacgttatct ctttttgcaa acgctctcag ccgttcatac
   141661 gtttctttgg taaacttatg atctggttgg aaaatgtcat caattccatg aacggtcaat
   141721 actttttgaa acatgtattg ttgaacaagg ttagcgacag cagacatccc atggtaatga
   141781 aactgttcca aatcaagttt acccaaaaga ctctctttac gtgttggcgt atcgacaaga
   141841 ctaacttcaa aagtttcttt acttatccgt ttgacattaa ctgaaaacat ttcagttaac
   141901 ttataaaaca tagaaaaccc gatttttgtt tcaattacgg ggagtgaaat cagttgttta
   141961 aaaacactta atggggtgac cgtggacata tctaactcca tttattaact aagagaaatg
   142021 ctcgattgag ttggaataat gatattccag ttatcttcgt tataaagcaa agtcattgtc
   142081 agtgcagtag tgaggacatt gttaaagtaa ccagcgtcta cgttaaaata actgttccct
   142141 gttttattac tcattgttgt ctcccaaacg acaactccgt atttattggt cactacgtag
   142201 tttactgttt tagcagtgct tttaatgtgc agaccgttaa gctttcctga ttttaagaaa
   142261 tcaaggaaaa gattcccttt gaaattaccg ttacgaacat aaacagaatt ctttaccaaa
   142321 ctgttaataa acgtaataaa aataagttca tagcaagcgt caacactttc ctccataagg
   142381 ttgccatttg caaagaaatt cagttcggta aaaaacccga tagtttcact tactctaatt
   142441 tgcatttctt caggtaaagg tgacataatc aaaccaaacc tgattgcctt gtcgttttca
   142501 gaaaacgtag ttaaagaaat tcttaattgt ttatgaatct ctttaacgtc taaattaact
   142561 tcagtagttt cagtacctgc agaagccaca gtacgaatgg cttgtttaat ttgctcttta
   142621 tattgaacaa tttcattgac atttttaaac atgatgaaga ttcctaaaat tagttgttaa
   142681 ggcttaggtg aggaatccct cacctaagca atttagttat taatattgaa atggtcaaaa
   142741 tagaaactca aagctgtttc aaaatgttct tttatgtatt tattttcagg tgttacaata
   142801 aacgcaactg aaacctgaag tgttgtttca tgaagaacag tttcattgtc tttactcagc
   142861 acagaaaact ttatttgcac cggaccgtct ttttcaacaa caatacttcc aaactccaat
   142921 gggatgatcg ttttgtcacg ttccatcaca atggtgttca aatccattcc tgtgttatca
   142981 gtgaatactt tatccaattc actaatttta cctgaaccta caattcgggt aactgcacca
   143041 gctagttgat atcgaacact ttgtttaaat ttgctaaaat ctttaagttt actgttaacg
   143101 tatttaaagg cttgttcaat cttttctact acaaacaaca tgttgaacag ttctttaatt
   143161 tgattttcag aatgtgggtt agcatattta tacaaattgt gaggtgtttc ttcatctccc
   143221 cctacacttt tggaaaatgc ctgggatatc ccatctttta tttgtttttc tctttctgaa
   143281 gaaattgaat cagtaacttc gtttccaatg tacatttgta ctgtttggtt acgcggtgct
   143341 tgaataataa aaggagtgtt accaacaaca cctgcataaa acaaagaccc caaagtgtgg
   143401 gaaacagaaa actggtattt gataccgtca aacgttccgg tatgttcact ctgaccttgg
   143461 tgttcaggag aaaagacgtt gttgtctttc aaagtctctt tccaaacagt taccattgga
   143521 gattgaacga tttcgatatt tttaatatta aacatgttat tttccttttc taaataaggt
   143581 tacatttgaa caggaatgtt cagtaaacgt tttgtactga tggacatatt caacatagga
   143641 ccacgatatt ctttctttaa tttccaagcg atgcttttcc aaaataccct ttgaaactcg
   143701 ctctcgcctg ttttgatttt ctcctggacg ttttcatctt tatgaatgac aagtccctgt
   143761 aagagcatcc tatcaaacat aacgtcacaa atagcgtcat aaacaaagtt ggtgatatgt
   143821 gcctttgtgc tatagttttt gtattcaaat gttccaagga aatagtggag atggccttgt
   143881 ttgatcgaat aggtaatatc aatcaatttt tggttgttgt aaatacggta tttaaaataa
   143941 acataaaaat ccaacatgat ttgaattttt attactttac catctttaaa tacctgtagt
   144001 ctattttctt tttcgaattc aaaaacctta gcgttcatta attcatgtaa cgcttttaga
   144061 tgtgttcttc cttgaatcaa tccgtggaca aacgttttca ttctaactcc attctaaatt
   144121 agagtagtag gggattacaa gccatcttta tcggatgaca cccaaccaat aaaaggtggt
   144181 gtcaaaacac gacgcgtact caggtaaaac gagaacaacg acatcagcga cagaaacaat
   144241 gcgggaataa cagcagtgcc ttgaattcga ccaggtacag tgacaataga tccgatttgt
   144301 tcacgatact ctttccactc gactcgtcgg aacccgatac ttttcattcc ttcatcggtt
   144361 ttaaaatcac acaagaatcg ttccccgtga tcaggattgt tgacagtata acactcatca
   144421 actttaccta ccaccggatc aactactgtt agaaacccaa accacagcgc caataacatt
   144481 gaccccaatc caatcattgc aaatcgaaac tttgctactt tattacgttt ttcataagac
   144541 atgatcattt cctttgttga ttaaaattgt tttaaaatct taaagttaac aatactagct
   144601 aacattaaga ctacacctaa gataaagggt atcatcgaaa atacaccaac tatccctatt
   144661 gcgattccgg agaaaccact tatcatgatg ttaacgggtg tatcaggaac gtgttttaat
   144721 gcggtttcta aagcgggata agcaatgtag ataaccttat aagctgaagt tatcccgatg
   144781 gaaaatagaa tagaaccagc tagtaaaaga aaccttggtt tccaatacca accccgataa
   144841 ggtttataca gtttgaaaat cgttctgata cgttcattca tgattccgtt tcatccatgc
   144901 tgattatgat atcttcgtaa tctaggattt ctccctgaca atatttagtt ctaacacttt
   144961 taattagtat ttcaactggc cagtttcttg cttcggttgg tttgctattt agcagctgga
   145021 taattccttc ttcgctaaac tctggatttt gttcaacaat caacttagct attttctttt
   145081 taccttttgt tcttgtgtat tgcttttcag accatacgct aaacattaat gttcccaaaa
   145141 tgttcagtag atctttttca atttcaagaa agattttagt atcggtttta cctttacagt
   145201 gaggatagtt cccgtaacta ataggtttaa cttggttagt gacagaatcc aatatctcga
   145261 taaaataggt aggtttacca gttctggtta aaaccaattt ataatccata tcgactgaaa
   145321 tggaaaattg gatgttgtcg atttcacctt tagcaaattt aacaaggtta caactttgag
   145381 acccaatacg aagttttaaa acactcattc taagtttcat aaatgcttcc ttttattttt
   145441 gatctaaacc caatggacct tttacgtaga ctccccaaaa atcatatatc ccactaaagc
   145501 gaacatgatt atcattgagt tgatatgaaa tgtcttcaag ttcagtgaac tgtttatcta
   145561 aaagttcaaa catcctgtca tcaccagtgc atccgccatg aaattcacct tgataaatta
   145621 atatttgacc atttgacatt ttgtctaata ccttagcacc aaaaggatcg tcgtattcag
   145681 gccatgtcat gacaatgaca tcataattgt cgttaatgga ttcaagtgca tttcccttta
   145741 caccttcaaa taactttgcc tctttccagt aatgagtttc ttgtaaatca accgcagtat
   145801 aattgttaac acctgcgtct ttcatatggg cggctaaata ccctgtacct gaagcaacct
   145861 ccagaacttt tttacctttc aggtaatttg aaagaatccc ttttacctcc gtagtcaaaa
   145921 taaaccaggc aatcaatcga gtatatttac aacgaacatc ccattgacta ccaaaagaaa
   145981 aatccttacc ttgaaacttt tctttagaca acgttggagg aatggaatcg tttttaatta
   146041 actcaactat ttcagttcct tcacttattt ttggtgctat gattggaagc ataattacta
   146101 tccttttatt tttctaaatt aaataaatgg tttataaaag actaaacatt aaagaaataa
   146161 ggatgtttac tacgtaaacc gtatataaac aaattcccct tcccctccct cacctatcgg
   146221 taagagcatg ttaagttaca ttatattgga catgaactat aaaaataatt tatccaacaa
   146281 acaaaactaa aagctagtaa ctaggatctc ctagttacta gcgatatgaa atttaattaa
   146341 gcaaagacca tttaagaaca gatctcaatt cttgaacagt tttatcgata cagaaattct
   146401 tgaaagtttc tttatcgtta aatacgagtc cgctatgaac aactttcatg ttccagggaa
   146461 caataccttc caatacaccg gtaaggtcat taggaaaata aaaagtaaga ttttttatca
   146521 aatattttcc ctgcacagtt cttgaaatgt ttcctaactt gatggtaaag ttatcatcag
   146581 cggtatggat ggttttggtt ttgtctttac cgaatatacg atcgaccaac gtaaattcat
   146641 tgtcaagatc acaattgata ttttcaaaaa gataattttc aaaaccaatg aatgctgcat
   146701 taggatcaaa cttttgaaat tgagattcta accgagaaat ggttgaacga ttgaatcccc
   146761 atttgccatt ggttagttta tcctgacaaa tgacctgatc gtcaacattg attgagacaa
   146821 cccaatgagg atctttaaat tccagtttaa agacaacacc acaccaataa aaaagatcag
   146881 gaatttttgc attcttccct aatgactttg cgtcattgat ttcgttgtta ataaattcac
   146941 gttgactaac aaacagatta agcaataccc gtactaaaat aagtttaaaa tcccacatcg
   147001 gaattagttc cttttgttat tgccctaaaa gtggaaggga ccacgtccct cccgatagtt
   147061 tcatagtatt tatttaaaaa tatcttccag tgtacaacgt tcccccattt caccatcaac
   147121 ttcattagcc aacataccgt taattacccg gcctttgtaa gatttaaatt tatcagatcg
   147181 ttcatggtct ttcttaacca aaagttcaaa caccccggca tagtttccgg ttgaacgatt
   147241 agtttcggta acataataac cgtgaataat atcgtaaacg ataccgcgtt ttacacggtt
   147301 gtattcaatc atgtccttga ccatgtcttc caatagctta gacatccgct ggttggagta
   147361 ttgatcaata aacgcaccca tgaccgctcc atgttcttca aagtcttcag tcaacgtgta
   147421 gcgaaaatca gtgtgattaa aatcattaat caatttactg atcattcctg attttggacg
   147481 agtgaattta gtctcaccac gagacgttag ataaaacatg atgaatcgct gtttgttatt
   147541 taaaaagaaa ctaacagctt taatattatt ggtaggaaag ttttccagct tccaatgagg
   147601 tatgtgatta acatcgatgg aaagttcctt cacctcaatg ttggaaaaca ggtgacccaa
   147661 tgcataacag attcgacttt taattgtttc aaaatccatg acattatcct tagatattaa
   147721 tattggtttt acaatttgat aatatctatt tataaattta tggaaataga ctattgtatg
   147781 taacaaaaag cattttctca ataattattt caataagtca ttattgagaa ttgtgctttc
   147841 cgctaagcat gtttcataag taggttgcaa tactttacat ctctagtaat atattgtgag
   147901 gacccctcct agtcctcact ttcataatag atatttaaaa taagtgttta ttatgaaagt
   147961 ctaccttcgc cagacacttg actttcaatc tcattgtttt atccctttca taataaaagt
   148021 gtgcatcctt tcgctaccga tgtgcacttc ttaatgtatt ctttgtcaga gttcattaag
   148081 aagcgtaacc tgttgcgatt cattgtcaaa tccttatgca tgtactaagc tgagggagag
   148141 gctcgactcc ctcatcttct taataagtat tttaatgagt atttattaag aaggtcttac
   148201 attgcggtga tgccttcttt gcattctttt tcatttctta gccattttca atttttctgt
   148261 ataagccaaa tagtatttct gtttggctct ttttaatatc tatttattaa agtgtatatt
   148321 aaaaagataa tttaggagtc tttgtgtttt tctttgattt aacaataggc taggacatgg
   148381 ctgttaaatc tttccttttg gcataaagac tccgcttcat ttgatctaac tcacttatac
   148441 cacctaaaga gtttacgaac catatattgg tcgacagctt aactaaaggt taaagatgta
   148501 gttaaatcat tttctccaga ttgtaaagat ctggatttat taaaaacata ctgtaaaaat
   148561 atatagtatg taacaaaatg cgggtatggt gaaatcggta gacacaaggg acttaaaatc
   148621 cctcgcttat ggcgtgccag ttcgattctg gctatccgca ccactttcga atccccgaga
   148681 cggttatcag taagtctata aacgacttgg tgcggctgat ataccgttct cggccctatt
   148741 agagttaatc aggttcttaa cttaaacaaa ctgatgtttg acttaggcga agagggcaac
   148801 ttgattagct caaacacatt tggatctatc tcacgaaatt gtcaaactga cgtttacaag
   148861 caagtcactc cgactcgaat tggaacagtt aattgtaaac aatttatacg ggactcaata
   148921 gttcaccgtg acgacaaaga gtggatccaa tgttatctct ggttccttag ttcagtaggt
   148981 agaacaccgg actgttaatc cgtatgtcac tggttcgatc ccagtaggaa ccgccatatt
   149041 tgaggatgta gttcagatgg ttagaatacc agcctgtcac gttggtggtc gcgggttcga
   149101 gtcccgtcat cctcgccata tttcattcca gatttatctg gttcatacat cggtaccgta
   149161 aggtataacc aaatgcacct aagttcataa ctgaatacgg tgacggttta catgaaacgt
   149221 tctgaacgga aactaagacg aacgacgtgt gtatgataat atgaaagcgt attaatgaga
   149281 actatagacg tatggaaagt cgcctaatat cacttataat taggattgtc ttggttcgaa
   149341 tccaaaagtt ctcatccctc ttccttctat ctgtgcattc atcagcctcc gttgtttgct
   149401 cctccattgt catcgtcgtc aatacaggta gaaggaaact tatttcgttg taccgtatcg
   149461 cccaagcagg tggtttaata caacgaataa tcttgctttc gagcaagata aattgagtaa
   149521 ccgtgcttaa tgataacggc atcgtctatg atgactatca agattgtttt atagatgttg
   149581 taggttgctg ccagtgccaa gaaggtctgg ggcattaacg agtacaaaaa gaagctcgac
   149641 tacggactaa acactttaag acatgaacac ggtaagccaa agctagtcac tttggaagtt
   149701 gttcagcaat gttcagccta ttatcccttt caggatcctt taccaaaggc cacggtgggg
   149761 ttacctaaaa gagataatgg gaagaatatt tatttatata acaataccta cctaatccta
   149821 aacaggatta ggtagggttt ttgtttgttt aacgatattt tgaactaacc gaattaaaag
   149881 gtctttatta tgaatcttat tgatttttgt gtagatcatg ttgttaatgg tccaagtgac
   149941 atcagcgatt atttattaaa attagcattt gataatccaa acaacttagg tgggtttgtt
   150001 tggggagatc aaaatactga atacagtatt gaacaaggca ttagagaaaa agtcattgtt
   150061 aagatgatag cgcctctgtt aaatgtccaa ggtggacaaa cagaaattat tgatttaagt
   150121 ggtgcacata ttaaaaatat ggccggtggt aatattcacg taaacgttcc cgacttctta
   150181 acaggtggaa gaaaaatact taccgttctg gaggtttatc caggtagttt aaaccgcgct
   150241 ataacgtcca atggtaactt cacggcatat aactcatgcg agagtgccgg tcaaatggga
   150301 aatgcgttaa atcgtgttat gaacggttta gactcaggtc aagtacaacg tgtgtatact
   150361 cattttacca tggttgggaa taatagtttt attattcgct ctgctggctc agtgatgttt
   150421 aatttagtag caaaagttgt tttgtcttac gatgaacatt ttagcgtagt cccaccgaag
   150481 atgtattatg cttttgcaaa attagtagaa ctgggtgtta aaagttatat ttataaaaac
   150541 tgcagacgtg gtatgcaaga agctgtttct cgttttggtg tttctataga tgacattaga
   150601 gatgaggtaa tggaataccg agacgcatct aaagatttca gagattattt tgaagaagac
   150661 attcaaaaat acttggctta ttctgatgct aaaggtgtct cggatactat tcgtcaaatt
   150721 atgcctcgta gaagataaag gaataagtca tgcataactt tagtcatgct gttaacactc
   150781 ggtttgaaaa tatccctctc tttacgttag agcaggattg ggcgggtgat tatgatgatt
   150841 atcttgagtt gaaaaaacta caaggtaatg agtcattaaa tagtctattt gaaccagcaa
   150901 ttaaatataa tcagtttggt ggcatggaat ctattgatga cttatttgat gtcattagtg
   150961 gattagaagc gttgacacct aattttgttt atgatcgaga tgacgcatgt ctcgacatat
   151021 tcaatgaatt agtaggagac gaccttgtta ttaatccaag atgggtttct acattacggc
   151081 gttttgttta tggattctca accaaagata atgaacatac agagttcttt ggatcacctt
   151141 atctcggcac acatcgaatc ttatttaaaa catctgatcg tgttacattc tttaatgaca
   151201 ttattgatgt tgatgaaata aaacttagag atgaattaat taaaactcgt tggatcaaca
   151261 aagactttaa agtctcttca gatgcattta acttgtccat cgtatattta atgtaccgag
   151321 tgtttaattc agatttaagt caccaaatga aagaagaagc attgattaat ttagtcatgc
   151381 tttttcatta ccgaatcctg acttctatca tgaaccatta ttttggttat ttggtcaaac
   151441 ccagtgtagc tcaaaccgca tataacaaac ttagtttaaa gtttgatatc aaacgttatg
   151501 gtagttggaa cgcgttgttt agagctcgtg cagagtttat tattaatcct aaaacaggga
   151561 tccactatga aacatttacc agaatggata acgacaagaa aatcgtttac atggtaaatg
   151621 acatggaatc tcgtttgaag ggtgttatga acgattacac caaagtactt tacgagatta
   151681 aagactcggt agatcttgtt gaaacagata gcggatttgc catgatggat ggtgaaatca
   151741 atatcaagga tgttcaaaaa caagttaatc gatatcgaaa ttatatttca ggtattctag
   151801 ttgatcgtca cagttttttt aaacaagaat tagtaagtta tgcagcaaga gcattagatg
   151861 acactcgttc tgcgggacag tttgaagata agcttgtaaa catcattaga gagttccctg
   151921 cacaatacag tcatcctaaa ggtgaaaagt ataaagaatt cattgatgac gtcattacgc
   151981 atttatttga atacatggcg agcaacagta ttcgacataa tgatttaaac agcatcatgt
   152041 ttaaattacg aggcgcttac gttagtaaca aatctattaa caaactcgtc cataagttac
   152101 gtaaaaatgg tgatgaaata attaaagcaa tgacgggtat aaaaacccaa tttaccgttt
   152161 cacaattacg aactgcgtta atgttatata ttgtccttag aacattaacg atggactatt
   152221 ataaataaaa ggaaactcat gtatattgct atagaaggtc ttgattttag tggaaaaagc
   152281 acgcttgcaa aaataattgc taaagagatg aatgcacgtt tgaccatgga gcccttttgc
   152341 gagacagaag agtcaaaggc atttaaagca aaattgtgta gtaacacaat gactaaagat
   152401 gaagaaatcc aaggttatgg tttagcgcgt gtccagacat ttaaaaatgt aattattcca
   152461 tgtaaagaac aaggtcaaaa cgtcatcagt gatcgaaact ttattacatc catggtttat
   152521 cagtcatgtg atgaaattag tctaagtcat atttttaatt tcaataaaaa attattagca
   152581 tctcaaggat acgacatcct tcctgatcta attattttta ttgatatcac tcatgacgag
   152641 tttttgacta gattggaaga tgctcaaaca aatggtcggg aagtaaacgc caaagactta
   152701 atgtttaaag accaagaagt atttgatctt tatcgttcta aatacctaag atctttagct
   152761 tatctttctg ataattttaa tgttgcaatt aaaattgtta attcaaaaga aaatacgttt
   152821 gaacatttta aagatctgat tgaataaaac tatttaactc tctactccct ttaaagggag
   152881 tagagagttt ctattaaata aatgaaatta aaaattaaac tattttttat gcaagctcaa
   152941 ttgcaagttt aggtaccatc gtaatttcat ttacaggacc ttgaaaagga ctagaggaaa
   153001 gtccatctaa atgtatttta ctatatccca caattcctga caaagccgct tcaggtgttg
   153061 ttaatccaac attaaaaatt cctacaggag attcatcagt gaaattcact gtatgtaaaa
   153121 ctccagttcc ttgttgaaca acagcaaccc aatatacacc aggatacaat gtggtaatcc
   153181 cagatgttac agtgccttta ttaatcccaa ttacagctgg gttgataagc cttcctgtac
   153241 aaataaaact tcctgggaaa cctctcccgt tatccgcata aataccaaaa cgcgttacta
   153301 cgtttacccc tcccaaactt gtaatattaa tgacaaaatt attaatatta cacgtgttag
   153361 gaactagtat tggcgtgacg tacattaaat tatccgaaga aggaacggtt aattccgata
   153421 ctcttccgcc tgaaattaaa aacctcccgg cttgcgcatc accgcggtta cctgttttta
   153481 atgtattaat aatacgtccg ttaccggttc ccaataccga cacattttcc gtctcgacat
   153541 ctaaatactc attattaacc ccagagtcaa ctatccccac cgggaaattt ttaattaaca
   153601 accctgaaat tttactattt ttacctgcat ttttaatggc agggcttgaa cctttaatgc
   153661 cagattttaa tatgcttaaa tttttagctc ttaagacagt atgagggctt gttatattaa
   153721 tcccctcagc acctgtttct tctatggtaa cgtcttctaa gtatatagtc cctcctggtt
   153781 gatcgctata tatacttcct ccttcagacg ctccagaaag cgacatgcct tttaaaaggg
   153841 tgcctttaat ttttatttca ccggtccaat ttgaatctac tggatttgtt gcggcgctaa
   153901 aaattctaat atttgaccgc cttgtcccta ttacctgtcc accatcaacg ttgacgcccc
   153961 atcccctaat atttatgcca tcaaatccac cattgacatt tggagtaatt aaaatattaa
   154021 cagcattttc atgcgtatca attgcagcgt ttgtacaatc tcgacacgcg acaggtccta
   154081 gatagattga ttccggaaca ccgtaaatat ttaaatcaga aaaccaaggt tctccccaag
   154141 gtagccaaga attttcagga gtttgagtgt gcaaaacagc ggttcctgtg gtgatggcat
   154201 gtcggcacct agatgctgta ccggaattcc agcaaaaatc tctagtagca ccacctaaat
   154261 gtattccgta accaaaattg ccgtttaacg agttatcggt taaatcagat gtttcagaat
   154321 tattaaatga tccgcctaag cagtgcatat aagaagcacc cgcgccgcca tgacgagaaa
   154381 tttttacgtt attaagatcc ggagttttac ataaaacaaa atgtattaaa ggaattttat
   154441 tagtgataac actatccgag gtgtaattcc catcctcaaa aatgacttta tcaccaaaat
   154501 ttacacgata tattttacct ttactactcc cagccccttt aatttcctga gaaagcccca
   154561 tgtctaattg caagaaatta ctgctttttg caattacctt tcttaacatc cctgttcttg
   154621 atccagaggt aacattggga gaaatacaat tagaatttat ataaatccag tcgtcaatat
   154681 taatagttga aacatcatcg cccgttacct ttaaccaatt gtctaatggc aaaattgttt
   154741 catttgataa atgaatagga agcccaatca aagttccatt tttaacaaat attgatccat
   154801 tacctattcg ttgaattgtt acaccaggac ctacttttat ttttttaata ttagtattag
   154861 tcaaatttat ttcagaattg acatcaacat caatatctat aattaattca gaagccccag
   154921 agttgaccgc gttttttaga gctcttgaac cagttattgg atctgaaatt tcccaccaag
   154981 ataaccatac ggtattaaaa aaagcaagtc ttttccatcg atttccgtta ttagaaacaa
   155041 taattattcc tgcgttgtct aaagaagttt tatcattaat gtctaaccaa aaattaccgc
   155101 ctgaaaaccc gttgttaaca tttgctaaaa tagaaatggt tgttgcattt ccttcatatg
   155161 accttaattc atcataggtt tttaaattaa tgtaaacaga taaactaagg tcctcaatct
   155221 ttttagttaa cccagcaatg ctaattcttt tcttgttaaa acgatcataa taaaaatcag
   155281 catctccatt aataaggaaa tccagatttc tggcgttatc ttgtaaatcc cgtaagtcta
   155341 ttgaccctat gggattacct gtattattgg ccattcttat acctctaaac gaatcaaaaa
   155401 agttaatagc cctcggcgta taaaaatacc ctcataggat gacccctccc cagccaaagc
   155461 cggagaggag tctgatcatt tatttaacga tacgagaatc tggacattct tccattagtc
   155521 cgttgtttac ttctttctaa ctgagcatta gcgatgattt catccacagt cactgtctta
   155581 cgaagttcct taggaatata atcacctaac ttcttaatct ccatttcaat gcgttcagcc
   155641 aacatatcgt tttcggtatt ttcaagttct tttctaagtt cctcaattcg ttctttaata
   155701 cggataaaca attccatttg gtctttggag taatggggtt tatcaggatc atccattaat
   155761 gttttaactt ctgttaatgt atgaccttgc ggaatcccat ataaagtttt attataaccc
   155821 agttttataa accagtatgt caacagccat gcaattacta agtcatcatg accttttgat
   155881 gagtgatcaa ttcgaccatc attatctttt tccaaacgga ttaattcgtc aatcaagtgt
   155941 ccgtaacgaa ttccggaacc ggttacacta accgcctcta atataaagtt aaacatttgg
   156001 tttcgagtgg ttgaattagt ttgaaatcca aaacgaccct tatatttcaa atagaactct
   156061 tttgttctaa aattaaaatg aacctcgtgt atgtctttat attcggtttt atatttaact
   156121 gggtcttgat aaatatcatt aaagatacgt ttaaaaggat cgattccaag agatggtaat
   156181 gtcaacaata atgtatcgat catgtgcgct gcacggtttc gctcaatgat taacaaactg
   156241 ttttccatcc gtgttaacag atttaacaac acttttgtaa cgtcatctaa gaacgccaat
   156301 ggatatcttc caacacctaa gttctcacct gtctttaaac gtcgtataac gactgtacag
   156361 gcatctcgat caattgcatc tgacgtatcc acgcctaaca ataagaactc gttaggatcg
   156421 tttatatact cgtttaattt accttcagta ataaaccagt ccataaacaa accagtgtct
   156481 gcaatctcct cattccaaat aggctctgct tttccgttac ttagcaattc ccttgtctta
   156541 tcatcaaata ccttcctaac accttcctca gtccacatca tcaataaatc gatttttgct
   156601 ttacctaagc tcaaacctaa cttgtccatt gtctccttta cccaatcttt accaaagcct
   156661 aattgcaaat ggttaaattg catacagatt ttaggagatg tagtactaac cggagaagct
   156721 ttaataacac gttggaccaa atgactttct gaatagctat caaagaacac ttcacgccat
   156781 tcagtactgt gcatcatttc gtcatacatg taccttcctt cctcttttaa aatagagtta
   156841 ggagtcgttg cttttgccgt atagtaaggt atgccttttt cacgagcatt cttttgcgct
   156901 gtcagtgtac taggacctgc accgttcaga atgttttcaa tatacttcat ccaagctggt
   156961 tcatcgacac ttaatgattc aaacgtacta ccacgagcaa cgttttcagc accatcttca
   157021 ccaccacttg gtacgcggac ttcaaaggtg tttttctcac tttctccaaa tgcctgataa
   157081 gttagaatgt taccagcatc attatctttg tatgtcatgt tgattaagta atctggaaca
   157141 ccagaacgga ttttcttaat cgcgttgaca aactgcatac ggttagaagc agcaagagtg
   157201 ataagacctg cgcggaaacc acgtccaatc aaatactgca taatgaaagc cattacttgc
   157261 attccaacag tattgtgagt caccacatag ttatcggtta catacaagtg gtcagggtga
   157321 tcgatttcaa tacaaaaact atcggctatc tcaggtaatt tctgaatatc ataaatagca
   157381 agcttgctat tgaacttagc acctctaatg cagtctttca cccgactgat gcgtttaggg
   157441 tctctaaaga gcaaccaggg ctctttgctg cgaatattta ccctatatgc ttttgcacca
   157501 actcgagttt cacctttata agtatattta ggctcatccc tagaggtaac gtgacagata
   157561 tgtcctaaac tccaagcaag tttctgaaca tctttagaaa gctctttatt gcttgtggaa
   157621 taataggtgt tacctttttt ctctgccgtc ccgtcagtat ccattaaacc ctgaagtaat
   157681 gctagacgct gagcatgact accagcaaaa taaacttccg gaatacgctt agttgaccaa
   157741 gtggagccaa gcaaacctat attagaaagt tcctctctaa tgttaatatg tttggttgaa
   157801 tcatgatcat cagcttttgt aatggaaacc gttttaccat ttactcccat tttgagctga
   157861 tatccagcag gaagtaaatc tttcactcga ttaaataaat caagatcagg tttacaataa
   157921 ccaacatttc cacttgataa taatccatca ccaattaaca cacctaccaa ataaggatga
   157981 atcttaaagg gtttatgaga agaaacttgg tctggtaaaa ctaatggaat agagagatga
   158041 tttttagcat tactgttctt aagttccttt actctttcca tagcttcaag agtatcaagc
   158101 gttctccatt ttcctcgtct accctttccg gcatcccaaa cagtccaaag atgttcagga
   158161 ccagccatag ctgttcgacc atctacaaaa gttattttat aaactggttg catcccttgt
   158221 ggatataacg ccgttacaca ggttttagtt ccatcccatg ccatcacctc atccccaacc
   158281 ctaacgtcgc gtatacgttt ccacacaccg tcaggataga gaattttact ataccagcat
   158341 tgcaatttcc cactttgtct gggcatcaaa attaatgtgt ttaaatggtt taaacaagac
   158401 catataaaag agataactgc acggtttgct ctaaaacgtc taccgtcaat tttaataatt
   158461 tcacgaacac aataccacac gttctggtta cattcaacca agatcatgga tttttgttca
   158521 tcagtcagat ttggatccca aggatccaca tttgctaaca atgggttatt caattgcaaa
   158581 tgaaaataat agttctttat tcccatttga cgaaagagtt cggcggtacg taagaaacta
   158641 cggttattgg tttctttatg aatccctgcg ccaaaacgag aaaagtcttt taagaatcta
   158701 actgtcttta atgtccaaag tgattcttca tcataatgcg ctaaaacacg atcatcagga
   158761 ctttccaaga aatgtcgttt attcttatca tccatcaggt attcaggtaa tttggtataa
   158821 tccaaattaa ggtgttttaa tattgtttta gcaatattaa gtttatgatc atcttccact
   158881 gtattattcc ttgtaacata atagttccag ataattgccg agacagtcgg aattagaaaa
   158941 tgatgaatat agaagctgac tctagaccgc aaggtctaga gtcagcatta gatagattaa
   159001 cttacggcca gtttacaaac cccagcggaa acacccaatt ggagttcatt accattagct
   159061 tcacgtttaa cccaacggac ataaacacct tcaccattaa ttaacgcaag gtcactaata
   159121 ggaagattat tataatcaac tacagggatt ccggttctgg cagtgttgtt ggttcgcaaa
   159181 atgtcaaagt gtgtaggaac gggagggttg atttcagttc ttggatcaaa tataggttca
   159241 aacgcatagt acgctttttc caagaattct tctaccgttg tatagcctgc aaatttacca
   159301 gtagtaattc cgcctacgcc agaattgaat tccaagttca atgctgagaa agcgggttta
   159361 ccgtaggaat gtcttacgtc ccatttacga ccttcaaccg ttccgttatt ataaagagtg
   159421 attgacgttt cttgagtaaa tgtccagggt gcgtaacttg cattaacatc acgtaaattc
   159481 agattaaaaa tcagattttg ttctgaaccg taacggctac cgtcaaacgc gggagaactt
   159541 tcgttgagtt taaccgcgct agtaacttcc cgacagaaac gacgatccaa atcagttaag
   159601 taatgacgca acacccaacc aagagacggg tcccaataag gataagtata aagccttggt
   159661 gagtaagcgc cttctgctgg tgtggctaca atcgtgtact gctcagaaat atgacgagga
   159721 gcacctggtt gaacaatata tgcctgctca tgctctttaa acgcataagt taataccaat
   159781 gcatcggatg tttgtcccgg aacagtaggt ttatattgat caataccaat tagtgtaaat
   159841 ccattattac cgttataggt attaacagga agttcctctg aactggtccc gtctgaataa
   159901 tgaactttcg cactaaactg aattgttttc aacgcagtgt taatcggaat gaatagtgtt
   159961 ctaggtgaag ttgaattagt gaaccaaggg ctgatcaatt caatcgattt aatgtaccgt
   160021 tttccaagtt gatgatctcg tagataagca caatgttgag ccgctacaaa ataaacagga
   160081 ggaatagggc gaccattgat atcataataa accaatgcag cacgagaacc gttagggaat
   160141 tcattttcat taatattaat tgaaaatgta tcagcaccca ttactgttcg attttccaaa
   160201 ttatcataga caacaggaga aaccgagata acattatcga ttaactcttg tccagaataa
   160261 cgagctgaaa tcacttgccc cttatcacct atgacacttc ctttatacaa aatagcatat
   160321 gcggcatctg gtgcaactgc attgctatca acgcgcgcga ccggaggacg aacgctgtaa
   160381 tcaacggcga gtgctaactc gccttgaaga aatccgtatt cgtgttgcgg aaagagatca
   160441 tagtcattac cagtgtcttg ctcaatgaga gaccatggtt ctaacgttgt tttccaagtt
   160501 ccgtatttat caacatgtgc agcttggagt atctgacgat ttacaacatc aaatactaat
   160561 tcaccttcat taggaacaac gtactttgcg atgtccttaa tgtcatgaat gtcaggatta
   160621 aaaatattgt caatgtaatg aataacttta cgaattacat tgttttgatc ctgaatgttt
   160681 gcagctgcca acggacttga taaagatgtt gccaagggtt ggttatcaaa cattactatt
   160741 tacctcaaaa gaagaaacaa tactcaattt accttttaag taaagatcat tgatccgact
   160801 taacatggtt aattgatttg gtgtgattac tggtttagtc atgttgctat aagcgtggaa
   160861 tgcaaagaac ctttcatcca tcccaagaat aataggatca aattttaaca accactggta
   160921 gttacgggtc aatgtatcga ccacttgatc gctataacca atttcattat cattaggttc
   160981 aggaacttca ataaacccaa gtaatatttc attgactatt tgagacatga aaggactgaa
   161041 catccggtat cggtcttgtt ctaaaaaagg aggtactaaa gggatgattg gtttatattt
   161101 aacaaattcc gttaaatacg cactaacacg tttatcaagc tctcgagatt catcaaatcc
   161161 ccagtagagg ttatattcat ctacatagcg attggcacaa taaatatgtt taacctcata
   161221 cgggaaaccg ttataaggtg acatgttatt accatgagaa atgttttctg cccaatcaat
   161281 cgtgtcggtc ataaacaagc gaccggcagc aacggtttta gtgggtcgat caatccgaag
   161341 attatagcga ccattgtaac caataacacc attttggaca aatcccaatt cactacttgg
   161401 aatcattcct tttgcagaaa gacctcttgc tcgataagca atttgattga catcattgtc
   161461 attaagccac attttactga taacgtagac tttaggaaaa tcaattacgt aatcaatgtt
   161521 ctcggtaaca gggtgtccgt tgatccaaac atcaatttga gcaggttcga tagctaaagg
   161581 aagtccgcct acagtaaagt cattactgat actaaaccag atagacttgt ccatatgagt
   161641 taattcaaac tcattataga gatggttact gtcaaagatt accattccaa cttgattact
   161701 taaattgaaa ttccaaacaa gataaccatt ttcaatgtag tattgattag tgtctgtgat
   161761 gtcttcccat ttaccatcag gatgtccacc agaggttgta taaacgtaat taggattacc
   161821 gtaatcagtc gaactaaata tttctactac agttggatca ggataaagtc cttcaccatt
   161881 acctgtaatc tcatattcat tttcaaacag tccaactggt tctacttcag gttcgtcagg
   161941 atcgattacc caccctgctt tataaaccct aaacccgtaa ccttttttaa gcaatacatc
   162001 ttgacgacta atgacataat cgatcgatgt taatgcttga ccaacaacaa actcaacgta
   162061 gtaaccattt tcacctggta tgaaccattc acgatttata ataggggttt tacgaagata
   162121 gatgccattc tcatcgtatt cataagctgt cgagttttcc acgtaacttg ctgggatacg
   162181 atatcctaat ccagaatcaa aaggttcatg ttttatgaca tcggaatggc caggagttcc
   162241 aggagttaag tacggcatgc aaacaacaga ttttgacaat gccattgcac agccattata
   162301 ccccaatgca tttcttactg ttccagaatt aatttcctga ataattgaat tcaataccgc
   162361 attggtagtt gacttctcaa gttctggggc tgaccattct aatacagttg cattaggacc
   162421 aatcattgcg gaaagaattt gacctgcatt ttcaagcaag taaagatcat tgatgcgact
   162481 gacatttgga cctaacgcaa attcccattt agttgcccgg taaaatactt caattgcaat
   162541 gtcattttca gtagacaaat tagttgaatc caacgcaatt aactgggaaa ctaaaaactc
   162601 gacatactgg ctagcaattg acatatcttg atgtgtcaat tgacgaaccg catcggagtt
   162661 gtttcgatta aaatagaagc cttgtttagt acgtttattt gatacgtaaa aatcacagtc
   162721 atcaaaataa tgatacttac ggggttttgt aagaagacct gggaacaata atagtttacg
   162781 tttactatcg ataacagaat agaaatcatt caaactttta taatcgtaaa caatacgttg
   162841 tttaatagtt gggtcgtaat aaacctctaa catatctccc aaggtaccaa catagttatc
   162901 tatgtcagta acaacaccat ttacaaaaaa caacacgtag cccatgttaa agcttttata
   162961 catgttgtat tgtgttttaa ctttaatcag atctgctgca ctattaaatt cagcatagct
   163021 aaatccaaac cgccatttca gctgttctgc ttggctgata atagaggtgt taatatcggt
   163081 cgtgtaacaa cgcagataca tgtttttacc atgaggtaac ggataggtgc tagtaatagg
   163141 aatagcaatt aacgtaacac cttcatatgc gtttagcgca tacgcattac ttcttggaaa
   163201 caggtaacct ttgccgttat aaagatctac cgcaactccc ctttcgtgag aaatggttga
   163261 aagctgaacc cacgtattat aaggattcca cgttttacga ctttcaaaca tattccagaa
   163321 attaggatca agaccaccca tggaataaac aacaaaaaac ttttcctcat caggaagcct
   163381 aaagagttta cccatgtaaa agaaatcgtt gatatgacca agaggtggag taacacgtgc
   163441 taactttatg tgatgttgag aatcaagttc ccgattcccc cacatgtttt taacagcata
   163501 gtctaccagc ggttctggat acagattcca aggttttgat aaacggtcaa ttcgttcata
   163561 ataaacacgt tgtgtatagt taggaaattg taaattaaca atccctttca caaaacgttt
   163621 tgattgttct tcttgaacat tagtcattgg aagcttatac gtgtactttc cttgtaaagg
   163681 ttctgcagcg accaatgtgg gagaaaaact atcaggtgaa tttgaatacg tttgtaccaa
   163741 taccgaattt tgaacattga ttggttcttt agtatctgta cgttccatta ctaatgtaaa
   163801 gaacagttca ttttcttctt ggtacaattc aacaacggtt atagtggttg gatcaacagt
   163861 caccgttgtt tcgtaattta cgctaaaccc actaacatta acatttccta aaaaacggta
   163921 tattagtgtt ttatcatgag gaagtatcac agggatgcta aaagtaactt cttgtttaac
   163981 aacatcaaag tgttgagagg tgggaactaa tgtcccacct ttagtgaatg ttgcttgatc
   164041 aaggttcgct acaatagcaa ggtctgcttt ttcttccgta gtggatagaa cttccaatac
   164101 caccgtcatg acgtcttgat ccaaggagaa tgacttttgg atcaaactaa actcggtgac
   164161 ttgatcagac atggaaaacc tcgttgtcac tggatattaa gataaagtcc gactgtttta
   164221 ataaacgaac taacttgctg attatttttc ggatcgagtt cttgtccaac agcagtattt
   164281 tgataaaggc gttgtgtcgc cgctgcataa caaatagcgg taaacaatgt cggcatttca
   164341 agtgcagcag ggacaatttg tttaaagcca gagttagcaa aaaagattcc agatgctgct
   164401 tgaatcaaac cacttaaatc aagacgattt aaaggaagta gttcaggatg ttcacggata
   164461 atgttcaaaa gttcctgaat ggtagaaaca tatccaagat cttcgatgac acgccgcacg
   164521 cgcataccag gaatttttaa agcctgctga atcgaattct gagcaatgaa aacataatca
   164581 acatcaggtg attcaatcag acacacatag taaaaagcaa gcaaaatacg aagtgttgtt
   164641 ttttgttcga tatcaagctg taaagaaccc tctaactttc gtgcaattgc attagcgaat
   164701 gctttgatag tgaagggacg tacagttcga attaatgtgg tgtttccttt atatgcatct
   164761 tgttgcaaca tagcagcaag aaacataagg ttgtattcag gaatattcac attttgatta
   164821 tttttattaa agtaagggcg atggtcaata accgttacct tttcctttaa atagttttga
   164881 atgctaattg gataaataat tggagggagt ccaagatcat tactttgagt aattgcgtag
   164941 acactattgt tatccactaa ctcaaggcga tcagtgcttt gaagcatttt aatagtttcc
   165001 gcaactttat ctttgatgcg aaaacgcgta cctactgagg tatcataacc atttaatatc
   165061 atatctctag ttccaaatta atgttatgcg tgtaaacgtc agccctgttg tggcctttgg
   165121 gtcatacgat tgattttttt gatcaaaaaa attcatcatt ttattaaatt tcggagtcgt
   165181 tatgtcatct ttttctaaag tgattccggg tcgtgtggaa aatgaaggta ttgtcagccg
   165241 ggagaataac cccgttgcta atgcaatcat cagctcacct gctcattgcc ccgattttgc
   165301 tatggtcacg ccgcgaggtc cgttaaagcg cgacatcgta ggtactggtg actttagtac
   165361 caaattcggt gacgtgaccg atccttatgg tccttattat aaccccatct ctttggctat
   165421 ttccaaactt ggtgcggctg gtcaagcttc tttttctttt aaacgtttaa ccaataacga
   165481 agaacgcgct cgcgttattt ttggtgtaac cgtatttaaa ggtctgcctg ttcctaacta
   165541 tctgcgtgat ggccaaggta actatcagtt tgacactgca ggtaaaccta aacccaatac
   165601 cgacactcct accgttaacg gtatttttat ttgtcctggt atggtgacac ctaaatctga
   165661 ttcaccgatt ggtgaagcca agatcattga tgttgttgct ccggctggtt taactgttcc
   165721 cgaggctacc gaaggtaaat ttattccttt gtttgaattg ctttctggtg taggtgatag
   165781 ctataacgct atgtactcta ccatgggtca ttctcaaaat accgactggg gtgaactctc
   165841 caagtttgta cgtacctttg gttcttatcc gtttaccatg atcatcggtg agcaactgga
   165901 taatggtatt cgcgttccag cggccaccag caatggtact ccagatgtaa ccgtgacttt
   165961 gtttgaaacc attggtgata acaacgttca ttacggtctt caatctggtc tgaatcgttt
   166021 tactggccgt gaagtaaatc gtccggttgt agaacgtgct gcccctttcc aagacgtatt
   166081 tgtttatcgt cgtaacctgg aaactgtaac cgaagatctg tatcaagcag agtacgttgc
   166141 agaagcagca ctgggaaccg cacccattgt actgtccaaa aagcttccgc gtggtgctgt
   166201 aatgaacccg ctttctttgg ttgattacaa cggtaaacct tactaccaca tcgtctttgg
   166261 tggtctgttg gatattactg gtccagtaac gatcaaagga acccgtgttt ctttgaatca
   166321 ctatttgaaa gcaggtggtg gtgttaaccc gtatgctgat aagactggcg cgtaccctca
   166381 ggcccccagt acttgggacg tagacactga tggtgagtgg gtcgctaacg ttacttcccc
   166441 tgctgttgtt tcccataagc aatattggga aatgaaccaa tatctgttgc tgggctacat
   166501 gacaggttat cgttcttccc tggacatgaa agacgttatt cgtaaccgta cttcgttcta
   166561 ttgggatctg ggctataacg aagatattaa agatgcactg atctctttct tgaatgttcg
   166621 taaggatatc attgttggtc tgtgcgcaac tgaatacctg gttaataaaa cccaagaaca
   166681 aatttattcc actgcagaga tgctcaacac caaactgttg atgatcccgg aaagtgaaac
   166741 ttatcaagcg caagcttgtc gtggtttcat taacctgtgg gacggtcgtg ttgttgatga
   166801 agtgaccttt ggtcgtttct ctcttaacat tgacaacatg tatacgttcg catacgcagg
   166861 tggtggtaac gacggtaaga tctttgccaa ccgtatgcct gatcatgaag gtaaccgcac
   166921 tctccgcatc atgcacgatc cgttggtaca atttgaagat gatgatccgg cagctaacaa
   166981 cctgatcaaa ggttctgtca ctgtcactcc tcaaaatagt tctcaatact gtcgtccggc
   167041 tttcccgtca gtctatcccg ataccgactc tgtcttgaag gaagtgacta acgtttggcg
   167101 tgccgtatgt gttgaaaaga tccttgcgga taactggatt caaatatccg gtgatagtca
   167161 gcgctctaaa gaaggttaca tctccttcat gaaggatact tctgaagcac ggatccgtga
   167221 acgtcttggt gctgtaatca gtaactggga agttgaacca accttccgtg agaatgcacc
   167281 taatgccaaa tccgtcatgt actctgttac acgtctttgg atgaacaagg gtgtgtacat
   167341 gatgaatagc gttctggaag catataacgc tgattctctt gagtcccaat aaggagttaa
   167401 taaatgagca gtaattttcc gcatcgcgat aataaaatgc tcctgcctgg gaacagtgat
   167461 ttccagcgag cgtttgacat cgcatctggt ccggtaatta acgctgctgt cggtgggcaa
   167521 tacggttttg cccccaacaa cttccgttat gttgctgaac aaccttatgt atcacaacgt
   167581 ccttactgtg ttgtactttc cactccgtct gcgtttagtg caatgccggg cggacaagca
   167641 cttcacggtt tactgcgtgc atttatggaa acacggtccc gtaactgggg tgggttaact
   167701 tcacgtacca gtgttgaata tcatgacatc acttggtcgg gtggttctac tctgagtttc
   167761 cccgtgggtt ctcaacgtca attcggtacc attagccata tggctttgga tccagaaggc
   167821 gaggcattct ccaagaagtt tgatgcttgg attagttatc ttctttctga tccggttatt
   167881 cgtcatccta aaatcatcac tctgaattac ggtggtgaat tgctgctgga tgagatatcc
   167941 atgtcctctg tttactttga gcctaatcgt aactggactg acgttcgtca cgccgctcta
   168001 gttctgggtc agatgccgaa ggaaggtcct cagtacgaat tcggttatga cgtagaaaac
   168061 tcttctggta aagttcgtga gatcagtact gagtttactg gcttgattga atttgatacc
   168121 tttgcagtaa aagagattgc tcgtaatgta atgaagcgta tgcctcttta taaccctggt
   168181 ggtcgtaaag ctccggctgg tttcatgaat ccgacttcta ctctgcaagg tctgcgtgat
   168241 ggtggtatta ctaacctgat gcagcaagag aaagggacta ttgctcgtcc tgattatatc
   168301 gggtaagcaa acaaaaaaat aaacatagag agtagctacc caatgggtag ctactctctt
   168361 ttatttgttc gttgaacaag tcacacacta aaatgcaacc tttaaaagct tctctttgaa
   168421 ttgatgaaaa agatacatct ctcgttcatt aaagtgtaaa ggtcgtagtt gattttcatc
   168481 aacaattccc aagagcactc tactggacgg tgacatgttg ggatccaaag ttttaacaaa
   168541 atctaaaaaa gttgttttgg tgacaccgtt tggtatgtcc agtgcaaatc ccttaccaag
   168601 taccttttca aatttgattc ttttattatt ggtatgatac cgtatattta tcccgtggca
   168661 gttattatcg ctatcttttc caaccataac gtataggttg tttttccaaa ggtcatgcca
   168721 tctaaaagcg tattcacatt cttttaaatt aaaccaaagg aatttccata acccaacgag
   168781 gatgagcaac aaaagaatca ctgttgctaa aatccacaga gagctaataa agaatgttgt
   168841 catcatgact cgactccata ttactcagtt tttgttattg ctttaaactg atttaaaatg
   168901 agctcattaa atgtgcactc attctcaggt ttcaaatagt atttgaaatt ctcccattct
   168961 tgatgaaaga attccaaccc aatgtcagga taacttttcc agtgataacc attgtcacca
   169021 aatttttcgt gaagatgatt tttaacttct cctaaaaaag gtgtaatatc attaccgact
   169081 tgataatcac cacggtgcaa tctaaattga atacaccgtt taatgtagat gtgaatatcg
   169141 ggtttacctg aatcagctat actgacaact tccgaaatga cagtagacgg tttattttta
   169201 ttggaggaac gatgctccaa aacagcagtt gcaattgtga gcagttcttt atcactgtat
   169261 tccccacggc aaaaacgatg gagaatctca tacgttagac cgtatcctat cagatgatgg
   169321 aattcgcgct caaaccgaca cccaagatca tgaaacaaac atgccaacat taccagctct
   169381 ttttgacgag acgtaaaccg catgttatca gcaatttgaa tcccaagttt gcatacatca
   169441 taaacgtgac ccaagtgatg agccgggtca ttcatagaga tgctttcagt gcaataaata
   169501 acaagattgc gtttaatagt tcttgaaaac aactcatcaa atttattaat atattcatta
   169561 accaatttga catcagagtt aaaatattcc atgatatttc ctttgtgtaa atacacatta
   169621 gttataaaca aaataagagt ctcccctaag gaataacctt aggggagtaa attaaatact
   169681 ggttggatta acaatcaatt caactgcttg acaactttta aaattcacat tggcgtagat
   169741 ttgtttaaaa tcctttacag tcattgtggg accgaatcca acaatttcag taaaatagtc
   169801 gtcactagtt tgttccaaaa caaaactaat aatgccgtcc tctggcagct gagttatttt
   169861 gtggaaagtt tcttccaagt tgttatcgtt acgagaacta gaaaagagtt gaggattttt
   169921 cagatctgac tcgtaaagaa tatcaacacc aggtgggtag tacacaattg caaaatccgt
   169981 tgggatgaca gcactgtcat ttatcaaagg atgatggtaa ttgtaataat aaacacctgt
   170041 ccgggcatca cagctcaaca cagaactgac atcagattcc ttggaactaa aattaacaac
   170101 aaccccttta tcgtccggat aagtataccc gacaaatggt ttttgaactt ctaacacaga
   170161 aacaaattca cctaatacct ccctgcgttg cgattcccat tcttctattg ttttcgggcc
   170221 ggcaggaact tcttgagcaa tatcggaatt agtcacaact ccttttgaaa tcgggaccaa
   170281 caaaagcaag gtgataaaca gaaaaattcc cacaaataac tttttcatat ttcttccttt
   170341 ctaaattagg tgaattaaaa catactatca aaatagctat ttattttatt accgtttccg
   170401 tcgatttctt ttctgagtaa ataatagtca gctggagtaa cgcccttaac aacagggcgt
   170461 tttctttcca atgacaagat taagtaatgg ctaacgtcag agtgcatttc gagatagtcc
   170521 tctacgataa taaccccaag tacaaccagt gcaataacac ctatgccgat gacagagatc
   170581 accagatagt tagcaaccat tgtcacgtcc atagttactt ctccttgtta atgtttatgt
   170641 ttttgagaga tttgggtaga catttgttca ccgccagttg cggtatcaca agccattccg
   170701 taatcctgtt tcataattgc ttcagaaagt gctttagcag cacctaccgg atatacaaaa
   170761 gaaactacgt tggtagtaat ctgaccttgc atccctacgt tgtaaacaat aaaagcaaat
   170821 ccgccatttt ctccacggcg ttttacttca atcattgttt cacgtaggtt cgttccagca
   170881 agtccaggga ccatgagatc gtcttgagca tccataaaaa gatcccgcgc tttattagcc
   170941 gtttcaggat accactggat ggcaatgtca gttccccaat cactgtattc tcccttgacg
   171001 tctttagcgt cgtaggtagc taccagcatt ggattacctt tccggcaaaa caatttgaac
   171061 gtttgctctt caccaagttc attggttcct ctgatcccga taccgtggtg ttgagtcggt
   171121 gacaaagaag ttaccacctc ccactttaca gctggttgaa gttggtagtt caactcagga
   171181 ccatctgcgc tggttgcatt tacacctgca gataccaaca aaagaaatga gagtaacaac
   171241 tcaatgtaat gtttaatcgt tttcataacg ttgccctcca aaagacaaac gccgcaaggc
   171301 ctattcagtc actatgacta tatatgccta taaatatatg gaaatgaatt aatacatacg
   171361 ctacaacgcc cctcccggcg ttgtagcgat acgtgttttt acagtgctga aaccgtcagt
   171421 tgaccagtac aaacttttgc aatttgatcg gtgtattctt tcacgttttc atgacctgca
   171481 aatttctctg caccaacagg aacaggaatt tttgcgttat caattcggcc acgataccgg
   171541 tagtattgtt ggagtgcacc ttctgcataa aacgcaatga ccagtccttg attggaaagt
   171601 tcaaattgtt tcaacgccat cgccggtgtg agtgaccgaa gaccataaac acgtacatag
   171661 tctccggcgt cattaccttc ttcgttttcc aattcaacga taaacatttt gactggactg
   171721 ttgttttccc gaatatagtt aactgcaacc ggatcaccag gatgttcaca tcccacagtg
   171781 agtgttccat tacggaatcc catgttggtg attttcatga tctcaccaga ttccgttttt
   171841 gcagttggta cccaaccaaa ttccaaatag ttatctttag cagaaaccac gttgctaaat
   171901 ataaccatca gtacaaccaa tcccatgata aagttcttca ttacttttta tcctttatta
   171961 gttaaatgaa tgattactac ataagtccgc tattacttaa agtaggttac acattgatga
   172021 tatctaactg aaaagttatg gatattaagt gaaaattaac tatttggcgt aagacgattt
   172081 tgtttgtcat tttcaaaatc cgttttaaaa ttaatttgaa cgtttttaac gatatcaata
   172141 taactgtcga tagagtattt aaatttagta aagaaactta aagcagcttt cttaccgtag
   172201 agtgtgattc tggttttatg atcacaagaa gatatttcaa acgtaatacc gtgagtttct
   172261 gtaactgtaa tcgatatagt ggacgtatat agatcagaga tcccttcaga ctcgtttaga
   172321 aagcgtttta gtataaacct atctctttgc ttggattctt tatccaaaga gtttatagcg
   172381 cttcctatgg actctgaaat gacagtcagt ttcttttcaa agtcttgaat tgaaatatct
   172441 ggagtgacta aatcgttttc atgtaaaacg ataatgtgat ctcttagaaa aatagatatc
   172501 tttccagtta aataaagata gtaaactcct ggatctttca ttttgtcata ccgacttaat
   172561 gtcagtgtaa aagagattgc actaagatca caccctgttc ttaaaaatgt tcttttggta
   172621 caattaaaca atcgattatt gttcataaaa aaaaaaacca aataaaaaga agatggaaaa
   172681 ggttacctct ggaattccag aggtaaccgt aatcaggttt tacttgaaca gctcagctgc
   172741 gcgatcagcg ttgatttgtg caaactcggc atggaaagca gaaagatctt cgccatagtt
   172801 gtagtcaaca aaagtttcac cgataccgta cagtgtttct tcaccaacta cttcttgaac
   172861 ttgataaccg gaagagattt tcagaccatc aaccagttga agttcagaac tccatttggt
   172921 ttgcttggaa tccggatatt gttcattact gatttgaccc agagcgacat cagatgccac
   172981 actcatttga ttgataaaat caaccgcttg agtcagcgtg tcattggtca ttcctttggg
   173041 aaggtccgga gctttgaaaa taacggcccc ggtttctttg tgaatctcgg catttttaac
   173101 cagggtatca acggattttt tcatcagctt attcagatcg gacatgatcg ttccttgttt
   173161 attgattgtg aaaagaagag tgtacaataa agagaacaac agttgttgtt tgtacactct
   173221 agtaatatcg gtttcaaaaa ttatagaact tcagaaactg attttccttt tattagataa
   173281 agaccttctt cattaagaat atagttttta tccaattctt tttctatctt gtaaacaata
   173341 gagtcaaaaa aggaagtcaa ttctttatta acatgaagat taattcgacg ttgtaaatat
   173401 tgaccagaat gagaaatggt aaatgtaaga ggcgcagagc gatgttgttt gttaacaaat
   173461 ccattactca cgtaagtttc tgtatatgga ataatgtcag gattaaaccc gtctttttgt
   173521 ttatccgtca tcccacagaa aactttacca acaaaacact cgtggatttt ccatctaagt
   173581 tcttttagat tatttaattc ccctggagtg cgaattgcaa atgctatcac tcctcctgga
   173641 tttttaactc taagagaaat accgttacta gcattataaa catgccaaat agtaaacacc
   173701 gaacctttct cagaaatgtg cgcgtattga tcagtgcctg acaacgtttt taatggttta
   173761 atcccgtcca gtgacggaat cagaacattt ataaattctg aacaaacttc ttgcagtctg
   173821 taaagaaact gttgaaataa ttctttccca tgagttatta caaatttggg attttcttta
   173881 aatagaacca tgggggtgga gccagcaatc cgacaatttt gtattgcaaa aaacttagag
   173941 caatacgtaa cttcgtaatc tcctttaagt actttgatgg cagtatcatt atttatcgga
   174001 gtaatttcct taagcaatga taacaattct ctcacaaaga aactattcag gtgtaaagtt
   174061 tcaatacctt cattccgatt tttatgttta aactgttcgg aataaaaagt caaacgactc
   174121 cgatcattgc tgtcaaaggt aatgtctgca aaggcaactg gaagattgct gaggatagtt
   174181 aactttttca tagatgctcc atataagcat taataactga aatctaaaga gagatcagtg
   174241 cgggataaat tgtaccaaac aacaagagtc agagagtacc ttgtggtctc tcccagcgtt
   174301 tgctgttcag tacaattata tctgtctgaa aaaatataga cagatattta ttcaattgta
   174361 ctaactgcac cttcttcgcc gatgcttagc atttgggtaa taaattcttt aacttgattt
   174421 tcagattgtt ccaaggtaac tgtttcgttt tcagggatat taaccatcaa cggaacaaaa
   174481 acagttttca tatattcttt caaataaacc gcagagaaat catttttaat gaaatcaaac
   174541 ataacagttg gaacaccaaa aatatttgtc atgatcaatt gatacaaatg ttcatgtgat
   174601 ttgatttcat tactggctat gttcaagatg atagaatcaa tacgccagtt acctacttga
   174661 atatcttcca gagtaatagg gaacatttca aagttagtaa tagaacgaac atacaacatc
   174721 aatttacgag cgtagatttg aacacactgt gcttttgtac gtgtcatgtg ttcagtcacc
   174781 atgattggtg tgccgtctac tttaagacta tcccaaacag actccatttc tttcaatgtg
   174841 ttttttacag tataagcatg aagaataaaa gagcgaactt taataagttg agttagtttt
   174901 tcaatttgtt cagacatgat gattccttat acaaagtgtt aagtggtgta cgttaaattc
   174961 aaattgcagt aataaaacat ataaaaggta ttcttcccac cagggaagaa tacctaatta
   175021 attagaaaat ctcactaaac gaaacgccca atgaaaccgt actgtaagct ttgtggttgc
   175081 gtttgatttg ttcgtacata actttcatgt cattcaacgc ttccattcca cctacgcgct
   175141 gtagcgcatc accattggtt gcagcggaag ctaaacatgc gcccatttgc tcaataacgt
   175201 cagctgcttt aaatttctgt acgttgtcaa gtgaaagtga ataactatca agcatggatt
   175261 cacaaccggc actcatgtgt ttattggcgt ggatcattcc tggttcacca acccagtcgt
   175321 atcctgtcca atactctacg ttctttcgat tagaaccatc ttgataagga ctgatttgag
   175381 tcctaatact aaccgccgta ttatgtcgag ggttatctaa agattcttta aattcaggac
   175441 ctcgaggacc aaatggttca caatcaataa agttataaat gggaagtgaa aggttatttg
   175501 gattttcagg tttaaaataa atcttgctaa ttaacccaca aatgttagcc ggatcataac
   175561 tacgaagacg gttaatccat tctaacaatg tagacatttg tttgcgataa cgaacaccgt
   175621 tctcttcaac aaaaacaaaa ggctctggat gttcaacttc catcttacaa taacccatgg
   175681 atacacggcg attaagatca ctgtttgcat ccatctgttc ttgaaggtat tggttaaatg
   175741 gataggctat accagaagca ttgggaatat taaacccccc ggcgtttaaa tggtaaacgc
   175801 ctttttcatt gggttttaac attcccttct tgccgttact ggcaagaatg atgttaccaa
   175861 aactaatttc actcattacc ttctcccaat tcgtttggta gaccgcgcat cacttcttcc
   175921 aacacagtca ccttcttatc aggattgagt aatccagcaa tgatgttatc agacatatac
   175981 ccggatgtta aacgagcaaa tgtactgtta agaagttgtc cagggttgtt gatcccaata
   176041 atgcgaggtt ggacatttgg attgtcaata tagggagagt atctaaaagg catatcgacg
   176101 tttttaggat cccggcaagt cagcgagtat aatacacgta ttgcctggtt actcgtcccg
   176161 gttgatttac cggtatagaa ctttgcttca tcaaatacac ttaagattgt tttttccgtt
   176221 gcataccacg gaatacgagc aaacttagtg aactctaaat aaaaaggata accgatatta
   176281 ctgtccattg gtatggttaa gttttctata acaatttcac ctggttcaaa ctccaagata
   176341 taataacgat cgttattaat agactcttca taaatctcac caggttgcat cacaacctta
   176401 cacattccag ctaacgcaca ataatgtcct tcaacaacta atcccaccat taaaatagtg
   176461 gtaacagaat cggttatttc agcaagtcca ctttgttcaa aacgttttgg aaaacaaatc
   176521 ttaattttct ttaaagcaat aacagaacca tccggcattt tgcgtagggc ggttttcacc
   176581 agccctacgt ttttaatcaa agtgcttggg tttatcatta gatcaaccgt ttaataagaa
   176641 cgctgcgaag tgaagcagca agcagtttac gctgttcttc cttggaacca atactggtat
   176701 tcaaattctt catcagaact tcagcagcaa tttcagaacc aaacaattta cataactcca
   176761 cagaaagcac agagttcatc agactgtctt cattacgtga tacgcgagaa atcaaactgg
   176821 tgttatagaa gaaattggac agcgcaacag aagtgttaag cgcattgaat atcttatcac
   176881 ccttatgacc ttcactttca agtgattcta aaattggatc ccaagcttca gtacaagcaa
   176941 cttctttaca tgcacgagaa agtgcattaa tccccacttt ggttaaatta gcatttactg
   177001 ctaattcaag atcagtgtag tattcacgca aagactcttg gacaacttga ctgtcagtga
   177061 taacgtcctt tacattataa ccacgctgtt tggcataaat gaacccaaca gcagattcaa
   177121 cgattgacgc ttcttcatta ttggcaatca tctcaagagc acgtcggtta taaccgatag
   177181 agactgtacc ttgaagtaca gatttacctt caagaggacc ccattcagca actgaatatt
   177241 taacgttgtt atcaagaata acgataccgg cagccgcctt ctctgcccag atggttttaa
   177301 accgataaag cgcagcgccc atcaaatcct tggccatctt aacattataa cgataatcag
   177361 tcagtgaaac accagtaacg ccaggatacg gagaatcatc agcggctaat cggttaatga
   177421 tcagatttgc aataaccagt gaacgatact tattaaagtt cagatagtgt tcacgaatat
   177481 caacatctat taaacctgct tgagtaacac gcgcatcaaa aatgatccac cagttcttgt
   177541 ttacaaacag atcttcgtaa acacgacgaa cttctttacg atcctccagg aaaggagaaa
   177601 ttaaattgga atcaacatat atgtagttga agatttcgtc atcatcgttc gcacttggcc
   177661 agttaccttg aaaaagcttt tcaatgttaa ctttagtgac ttctgcaaat accccaggat
   177721 actcactagg cacaaaagca ctggctaaga aatcaggttc cagatcaact tgttgagttt
   177781 taagatattc aaacgccagg tcggcagcag agttagatcg aatctggctt tgaacaatct
   177841 gatcggctcg agtcaaaata ggtttggtat atttactaat ggtataaaga gcaccacgaa
   177901 caatatcagc aagtttgtca gttactactt caatagtggt agtgtgatcc aataccgttt
   177961 tggtgtaatc cggaagatca acagcgatgt tatcaagagt aaaccctgac aggtttgcgg
   178021 tagtttcatt caaaccagta atgatctctc caacgcgttc tgagacatca acgccttctt
   178081 tatccaactc cagcgccaaa ggggtggaga ttaggactgt gctttgatta atcattcaga
   178141 tgcctccaga ttctgcttaa tttcacggct agtgatttcc tgttcttcgg catcactaag
   178201 tggggcttga tattcgtacc ccaccttttt catagtcatg gtaaccactt catgaatatt
   178261 agaaatggcg ataatattgt tgattgcacg ttccataaat tagttaccct ttgatggcgc
   178321 gtttagaagg gtccatccct tcccagtaaa aagtagtgat tgcatttgca atatcaccaa
   178381 tggtgtagta accttttttc tcgctatcaa acccgctatt ttgagaataa agttttgttc
   178441 cttctttagc taccaccaaa ttaggatctt taccaacatg agcaggatag aaaatagaaa
   178501 gataataatc ttcaagacgt tgacatttct tgatgtatcc gtatttctca aaatatgcga
   178561 acacgttatc aagctggtca taaacagaca ttacttttaa ttgatcatcg gttacaccta
   178621 aatcaatcat acttcctttt ggcatgaact gaatcaaacc acgggcacct gatttaggat
   178681 tacgagcagc tgggtcaaaa gttttacctg tctctaaagc aaagcaacta aaaagatagt
   178741 tgacatgatc aaatgactta ttccacttag tcatccaacc ttctacttta gcaacgacct
   178801 cgggaattaa cctagggtga ctagtccaag cataactata aacagtaagg ttattattaa
   178861 gcgaatacaa atcacaaagc tttttaaact cggtgttgct tccctcaccc catttgccat
   178921 caactaaaaa gccttccggc gctttaccgg cacgtttaat atattcctga acccatttaa
   178981 agacttctgt cgcctgaaaa gtaggaacag ctacaagtgg attgtaagaa ggattagcgt
   179041 tagcaactag tgcttttaca ccatcacgac aaccagcccc aaaaagggcg tcgatgcgcc
   179101 ctttgtagag accaacttct cgcaaaagac tttggatcgt tttgatccca aagacttctt
   179161 tattagagtt gaccattaat cgtatctccc atatttagtg atcattcttc cagtgtaaac
   179221 aaagttaatc tcgttagcta ttaacttgtc tcgtaaactt aacaccattc ggttaagcaa
   179281 ggattttaaa gagaatgtaa tatcaacatc tcgaccatct ggagttttaa tttttgttgg
   179341 gtaaataaac ccaactgtcc ccttcatctg gttaccaata acaaacttat ctgcagtagt
   179401 ggtgacaagc atgttttcaa tataaatctt gacagtaact gtattaggat aaactttaga
   179461 tttacccacg gaagtgttac cacccacgtt acaagtcgga gcatacagct tacggtattt
   179521 agcagccttt gctcgttcgc cgtcagattt acggatgaga tgtttgacag aatcatcagc
   179581 atcttcgtaa tcaccattat agagtatttc tattttagcg atacggcctg cttgatgtgc
   179641 tttctcctgt ttaatcccta acctttccaa accagccatc gggttataat cagtatcaaa
   179701 cattgcactg gattgatctt taacttctgc cagtacctga tcatattcaa cttcatcgcc
   179761 ttctttaaca tgaagtttaa gaacttgatc atagttgacc ctaaactgat ttatcttaat
   179821 aaatggcgtg gaatttttaa ttgcgtaatc gtaagtaata ccaatggaat cttcaaaggt
   179881 aaattgatct tctataagcg caattcgaga aggtgttcct gattttaata cgacccgatt
   179941 tggatcaagt gtatcacgag tatagaaaac actgtcccaa gcaagaacct tacctttacc
   180001 aaatgtttga ccaacagaaa catcagttac tttaaagtgt ttgtgatact cacccgcacc
   180061 tttacctatc tcatagccaa ggaagaatgt gtcttcagac ccatcttcat attcaactac
   180121 aatcccttta tcagtaactt cttttacagt tccgttttgt tttgctacag aagtataaag
   180181 ttcaaagtta cgataaccga tcacactgtc ataaggagta cgaagcggcg aaggttgata
   180241 ggactctgtt gccatccatt gactaaattg tacacctgag aaaagagatc tttttgaatc
   180301 gtctatggtc gaaccataaa caagattcga aataacagac agtcgacctg gacttgttgt
   180361 tttcaaagaa ggatcgacgt taccggcata gtcaacaatc ttggcatcag acgttaagta
   180421 agaaacaaag cctgctttac ctgagtcttt acctgcttca gaaatgatgc cgtcgtaatt
   180481 aggaagttga ccgcgtgttc tacgaaccat tgcttgatca cttcgtccaa acgttccacc
   180541 aaatgtcact tcttcaatct gtttgatctg gtgagctggg ttaacttctt ccactggttg
   180601 acaagaacta tccgtaagaa tagccagcat aattgattca gggttaaggt caaatgtctt
   180661 tttaccgccg cctggtttat ttctaaactg tcggttagcc tttaccattt cacgataagc
   180721 atgacctgca aacctttcat accctacaat acgctgctcg gtgatttcta cttcatgacc
   180781 tgcttcatta tttaacaaca tttctattgc tttaataact aagttatcaa gttcaagagg
   180841 atactttctt ttcttcaatt cacgcgcatg cattggatca atgaactgat caaacatttg
   180901 gtccatctct ttaaaatgag acggtttcac tcgactgtca ttaacaatag agaaccaaac
   180961 attaggatcg tctaattgag atctagaaaa gtttttaata gcaggaagtt tgattagacc
   181021 cgaaaagatc aatgttgcta attcatcgcg acgatcaaat accattcttt catctgcaaa
   181081 ctggaccatg tattcattag tggaaaggtt tggtctgaca ccaggctcaa taaaacgatg
   181141 gacaggtttc actcgcttga tcaactcgga gaaccccatc caatacgcca agaccactac
   181201 actctggaat ttatatccat taatgtaaac agtggtatta gggactggcg ctttctccat
   181261 tgggagacca atgagttctt caataaaacc ttttgtttca ccatctacag tgattaaacc
   181321 agagttatca attaagaccg gatatccgtt ttcttctccg actacccaag atttgtcatt
   181381 acaaagtttt ttccattcct tatgattttc aagaatggat ctggtgtcca aattcaatac
   181441 gagatcacga attgtgattt ctttaaatcg ttcagccaga acagagtaat accaacaaac
   181501 atttttacca atgacttctt gactacccaa cttaacttta atggatttat ccaaataact
   181561 acgttggata atgttggttt ttaaccaacc accaaaatcg tcaacacgat aaggagaacg
   181621 ttctatcatt atccgcttat cgtaataagt agacaagtta actttacgtt taccaatttt
   181681 acgaatagga agttccattc gaacgtattg ggaatagttc tttacaccat tgattgtaaa
   181741 agacaagtcc tcggcaactt taggaatacg gaaacgtctt gtggattgat taccttcccc
   181801 aatgggttgg aatttaatcg tataaacgtc atatgcagaa tcagcagtaa tgatagattc
   181861 gcgttccatg tctaggatgg cgataccgcc accttgagca ccaaacaaaa tcgatgcaat
   181921 gatatcgcgc tctaaaaacc gttcaacata tccgatacct aaattacttg ttctggattg
   181981 aagaacttct ttgttgctaa taacaacact gtcttccgca atcttttcag gaacaaatac
   182041 taaatcttcg ggtttgacgt caatgatttc ttcaagagtc cgaccaccaa attctatttc
   182101 tttatagctg ttagcagcat ctgtaaagaa ctctttttct tttgttgtca attgtccacg
   182161 tttagcacgt ttatccagga tacgttcaat cgttcctgta ggactgtatt ttgttttctt
   182221 aacagtaaca acagcgttct ctacacttgc ttgttcaaag acgtcgtctt cgatgtcggt
   182281 attaaagagt tcttcagggg ttgtttcgcc gaaatcggga tcttcatttt ccgaagcatc
   182341 tccgcctccc tcactttcgg ggggtggatt gtccacatta gaagatccct tattaccggt
   182401 gtaaaggtca gccaaactac caggacgatt atcagtgtcc agcttgggag catctttaat
   182461 gtctgtgtta gatcctcctt tgccatcttc atgtttatcc ttccctttcg aggtaacggc
   182521 ctctccttct gatgaaatgc tttccttttc ggtttttcca tttttgattt cctctaccat
   182581 tggcgtcaca agtcctatta acgccagata gaaccgttta aaataaatga actttgcatt
   182641 agacggtgtt gtttcccctt ccttatctcc agcgccaatc aaattgatta atgtttgaag
   182701 attaacgacc caacatttac cgtcaaatgt aaaaacaaat tctaattgag atttggcttt
   182761 ttcggttaat ttattaaact gagaaaactc agcaaagtca taaccaacca aaattccaaa
   182821 taagtctaat agccaaaaac tgctctcagc ttgaaaaggt tttagtgctt ccttttcata
   182881 cttaacaatt tcggcatctt taaagaattt acgataacgt ctaaacgcat caaataaagt
   182941 tcgatagctc ggaaatgagc gaggaagttt aaattcaaca aattgatgaa cgtcgtgttg
   183001 agcaaattga ttaactgcag taattaaatt atgaagaacg ttatactgtt gctggaaaga
   183061 actaaagaaa gtaaactgtc gataaacaac tggaacttga gacattgcca tgttatttac
   183121 aagtagttca taatcttttc caatgacagt atgataatta cgagtccgat agtaattaaa
   183181 gtgtcctgat tcatagtctt taattttggc attaaaatta aaagggactt ttttatgtgt
   183241 cccgagtaat acttcaaaat ccggccagaa ataaatatta acacgcttat caaaattact
   183301 aataaaagct gcttggttac ttggacctac ttcattaggt aattgttgtt gataatgaat
   183361 cacagcgtta cgaggaagca tgacgtcccc gacggaactg tatttaggat taatgatatc
   183421 attaacccgt tcacgtgttc cccaaacttt taggaattga ctatattgaa gagcttcatt
   183481 cccctcaata ctaagaaaat ctaataaagc attagaaatc attgtgataa cccattggtc
   183541 aatgcccgta gtaaaaactc atgtggttct tgtacaggac tgtaaagaaa atcaccagcg
   183601 ccggaaatat agaaaatccg ttttccgaac aaatctttaa tttcagttac tgagtcttct
   183661 gccataatac tgttagctga taactgatct ccatcaaagt cacttcccga taattcaata
   183721 cgtatattgg caatagacat cccgtcaaaa taacttgcgt cttttgtata tccgggatag
   183781 aaatgaaatt gtgctatttc cgatccatca atatcgataa aggttcgttt gcttgatgtt
   183841 gcgttagttg gtttaataaa taccttagag ggaaatatag aaccaatccc tgtaatggga
   183901 taacgtgtaa tttggagcat cttgttatct tctatagcct ttacaacttg catatagaag
   183961 aattccatgt acgtcactgg ttttatatat ttacgatcaa atttttcatc gagatcatta
   184021 atatcatgaa acagtgctac acgttccccg tcatcgtaaa ccaatccaag gtaatgaccg
   184081 tgaatcttaa tttctttatt acgaagatta gggttgctaa atccattaca taacgaaact
   184141 ataccatcgg ctgatgtgta tttatcaaca gtgtatggat caacatcgac ataaacagat
   184201 tcgagtgttt tagggtcaac taatcttgcc gaggtaatac cttgagtaaa tacgtttgtt
   184261 aaaaatccat ttaacaactc atgctgaaca acaagactga atcctaagag tgcttgatat
   184321 aacccaataa tggtagaatt ggggtcgcca gtaatgttgt catccatatt ctccacggaa
   184381 acttttcttg caacaataac gttacgagta gcgccatgga tagaacgacg agcaacttta
   184441 cgctgcatca taccacgctt accttcctgg atcccaaaga agtaatcggc aatattgttt
   184501 aatgcttctt gttcacccca tctaatgtta tcgtaaacag gatctgttgg atcagggttt
   184561 ctaatgttaa gtgatttaga acgatagaac aatttacgat aaagatcgtt tacttcattt
[truncated: 74,814 more chars]
